# Supplementary material for: Differential Transcriptional Effects of EGFR Inhibitors
Source: PLoS One. 2014 Sep 3;9(9):e102466. doi: 10.1371/journal.pone.0102466 (PMC4153546; doi:10.1371/journal.pone.0102466)
Supplement: Table S1 — The 2537 genes suppressed by the EGFR inhibitors. The Affymetrix ID, gene name, cytoband, Entrez ID, associated KEGG pathway, official symbol and OMIM disease associations are included. (XLSX) [file pone.0102466.s001.xlsx]

## Sheet: AllDN_Table
ID	Gene Name	CYTOBAND	ENTREZ_GENE_ID	KEGG_PATHWAY	OFFICIAL_GENE_SYMBOL	OMIM_DISEASE
218096_at, 232007_at	1-acylglycerol-3-phosphate O-acyltransferase 5 (lysophosphatidic acid acyltransferase, epsilon)	8p23.1,	55326,		AGPAT5,
224480_s_at	1-acylglycerol-3-phosphate O-acyltransferase 9	4q21.23,	84803,		AGPAT9,
200902_at	15 kDa selenoprotein	1p31,	9403,		sep15,
205552_s_at, 202869_at	2',5'-oligoadenylate synthetase 1, 40/46kDa	12q24.1,	4938,		OAS1,	Diabetes mellitus, type 1, susceptibility to,Viral infection, susceptibility to,
204972_at	2'-5'-oligoadenylate synthetase 2, 69/71kDa	12q24.2,	4939,		OAS2,
218400_at, 232666_at	2'-5'-oligoadenylate synthetase 3, 100kDa	12q24.2,	4940,		Oas3,
205660_at	2'-5'-oligoadenylate synthetase-like	12q24.2,	8638,		OASL,
221090_s_at, 225106_s_at, 225110_at	2-oxoglutarate and iron-dependent oxygenase domain containing 1	16q13,	55239,		OGFOD1,
200862_at	24-dehydrocholesterol reductase	1p33-p31.1,	1718,	hsa00100:Steroid biosynthesis,	DHCR24,	Desmosterolosis,
202540_s_at, 202539_s_at	3-hydroxy-3-methylglutaryl-Coenzyme A reductase	5q13.3-q14,	3156,	hsa00900:Terpenoid backbone biosynthesis,	HMGCR,	Common SNPs in HMGCR in Micronesians and Whites Associated With LDL-Cholesterol Levels Affect Alternative Splicing of Exon13,Common variants at 30 loci contribute to polygenic dyslipidemia,Loci influencing lipid levels and coronary heart disease risk in 16 European population cohorts,Low density lipoprotein cholesterol level QTL 3,Six new loci associated with blood low-density lipoprotein cholest…
205822_s_at, 221750_at	3-hydroxy-3-methylglutaryl-Coenzyme A synthase 1 (soluble)	5p14-p13,	3157,	hsa00072:Synthesis and degradation of ketone bodies,hsa00280:Valine, leucine and isoleucine degradation,hsa00650:Butanoate metabolism,hsa00900:Terpenoid backbone biosynthesis,	HMGCS1,
229332_at	4-hydroxyphenylpyruvate dioxygenase-like	1p34.1,	84842,		HPDL,
1557303_at	5', 3'-nucleotidase, cytosolic	17q25.1,	30833,	hsa00230:Purine metabolism,hsa00240:Pyrimidine metabolism,hsa00760:Nicotinate and nicotinamide metabolism,	NT5C,
218051_s_at	5'-nucleotidase domain containing 2	3p21.1,	64943,		NT5DC2,
218786_at	5'-nucleotidase domain containing 3	12q22-q23.1,	51559,		NT5DC3,
1553995_a_at, 1553994_at, 227486_at, 203939_at	5'-nucleotidase, ecto (CD73)	6q14-q21,	4907,	hsa00230:Purine metabolism,hsa00240:Pyrimidine metabolism,hsa00760:Nicotinate and nicotinamide metabolism,	NT5E,
208758_at	5-aminoimidazole-4-carboxamide ribonucleotide formyltransferase/IMP cyclohydrolase	2q35,	471,	hsa00230:Purine metabolism,hsa00670:One carbon pool by folate,	ATIC,	AICA-ribosiduria due to ATIC deficiency,
203199_s_at	5-methyltetrahydrofolate-homocysteine methyltransferase reductase	5p15.3-p15.2,	4552,		MTRR,	Homocystinuria-megaloblastic anemia, cbl E type,Neural tube defects, folate-sensitive, susceptibility to,
202464_s_at	6-phosphofructo-2-kinase/fructose-2,6-biphosphatase 3	10p14-p15,	5209,	hsa00051:Fructose and mannose metabolism,	pfkfb3,
228499_at	6-phosphofructo-2-kinase/fructose-2,6-biphosphatase 4	3p22-p21,	5210,	hsa00051:Fructose and mannose metabolism,	Pfkfb4,
209694_at	6-pyruvoyltetrahydropterin synthase	11q22.3-q23.3,	5805,	hsa00790:Folate biosynthesis,	pts,	Hyperphenylalaninemia due to PTS deficiency,Hyperphenylalaninemia, BH4-deficient, A,Phenylketonuria due to PTS deficiency,
201790_s_at	7-dehydrocholesterol reductase	11q13.2-q13.5,	1717,	hsa00100:Steroid biosynthesis,	DHCR7,	Smith-Lemli-Opitz syndrome,
241679_at, 227530_at, 210517_s_at, 227529_s_at, 231067_s_at	A kinase (PRKA) anchor protein 12	6q24-q25,	9590,		AKAP12,
209535_s_at	A kinase (PRKA) anchor protein 13	15q24-q25,	11214,		AKAP13,
202760_s_at, 1554640_at, 226694_at	A kinase (PRKA) anchor protein 2; paralemmin 2; PALM2-AKAP2 readthrough transcript	9q31-q33,	11217,114299,445815,		akap2,PALM2,PALM2-AKAP2,
205746_s_at	ADAM metallopeptidase domain 17	2p25,	6868,	hsa04330:Notch signaling pathway,hsa05010:Alzheimer's disease,hsa05120:Epithelial cell signaling in Helicobacter pylori infection,	Adam17,
209765_at	ADAM metallopeptidase domain 19 (meltrin beta)	5q32-q33,	8728,		adam19,
1555326_a_at	ADAM metallopeptidase domain 9 (meltrin gamma)	8p11.23,	8754,		Adam9,
222162_s_at	ADAM metallopeptidase with thrombospondin type 1 motif, 1	21q21.2,	9510,		Adamts1,
237411_at	ADAM metallopeptidase with thrombospondin type 1 motif, 6	5q12,	11174,		ADAMTS6,
224455_s_at	ADP-dependent glucokinase	15q24.1,	83440,		ADPGK,
1565651_at	ADP-ribosylation factor 1	1q42,	375,	hsa05110:Vibrio cholerae infection,	Arf1,
201096_s_at	ADP-ribosylation factor 4	3p21.2-p21.1,	378,		ARF4,
220468_at	ADP-ribosylation factor-like 14	3q26.1,	80117,		ARL14,
202207_at, 202208_s_at, 202206_at	ADP-ribosylation factor-like 4C	2q37.1,	10123,		Arl4c,
242727_at	ADP-ribosylation factor-like 5B	10p12.33,	221079,		ARL5B,
222442_s_at	ADP-ribosylation factor-like 8B	3p26.2,	55207,		Arl8b,
225889_at	AE binding protein 2	12p12.3,	121536,		AEBP2,
201491_at	AHA1, activator of heat shock 90kDa protein ATPase homolog 1 (yeast)	14q24,	10598,		AHSA1,
204408_at	APEX nuclease (apurinic/apyrimidinic endonuclease) 2	Xp11.21,	27301,	hsa03410:Base excision repair,	apex2,
233078_at	API5-like 1; apoptosis inhibitor 5	11p11.2,Xq24,	642812,8539,		API5,API5L1,
200729_s_at, 1558015_s_at, 234210_x_at, 1554390_s_at, 200727_s_at	ARP2 actin-related protein 2 homolog (yeast)	2p14,	10097,		Actr2,
228603_at, 213102_at	ARP3 actin-related protein 3 homolog (yeast)	2q14.1,	10096,		ACTR3,
218115_at	ASF1 anti-silencing function 1 homolog B (S. cerevisiae)	19p13.12,	55723,		ASF1B,
214766_s_at, 1560224_at, 226115_at	AT hook containing transcription factor 1; AT hook containing transcription factor 1 pseudogene	1q44,2q24.2,	25909,285116,		AHCTF1,AHCTF1P1,
218964_at	AT rich interactive domain 3B (BRIGHT-like)	15q24,	10620,		Arid3b,
232612_s_at, 220521_s_at	ATG16 autophagy related 16-like 1 (S. cerevisiae)	2q37.1,	55054,		atg16l1,	Crohn disease, susceptibility to,Genome-wide assocation defines more than 30 distinct susceptibility loci for Crohn's disease,Genome-wide association study identifies new susceptibility loci for Crohn disease and implicates autophagy in disease pathogenesis,Genome-wide association study of 14,000 cases of seven common diseases and 3,000 shared controls,Inflammatory bowel disease 10, susceptibilit…
201127_s_at, 210337_s_at, 201128_s_at	ATP citrate lyase	17q12-q21,	47,	hsa00020:Citrate cycle (TCA cycle),	ACLY,
208972_s_at	ATP synthase, H+ transporting, mitochondrial F0 complex, subunit C1 (subunit 9)	17q21.32,	516,	hsa00190:Oxidative phosphorylation,hsa05010:Alzheimer's disease,hsa05012:Parkinson's disease,hsa05016:Huntington's disease,	ATP5G1,
202961_s_at, 1558179_at	ATP synthase, H+ transporting, mitochondrial F0 complex, subunit F2	7q22.1,	9551,	hsa00190:Oxidative phosphorylation,	ATP5J2,
208745_at	ATP synthase, H+ transporting, mitochondrial F0 complex, subunit G	11q23.3,	10632,	hsa00190:Oxidative phosphorylation,	atp5l,
201322_at	ATP synthase, H+ transporting, mitochondrial F1 complex, beta polypeptide	12q13.13,	506,	hsa00190:Oxidative phosphorylation,hsa05010:Alzheimer's disease,hsa05012:Parkinson's disease,hsa05016:Huntington's disease,	ATP5B,
203504_s_at	ATP-binding cassette, sub-family A (ABC1), member 1	9q31.1,	19,	hsa02010:ABC transporters,	ABCA1,	Common variants at 30 loci contribute to polygenic dyslipidemia,Coronary artery disease in familial hypercholesterolemia, protection against,HDL deficiency, familial,HDL deficiency, type 2,high density lipoprotein deficiency, Tangier type, 1,Loci influencing lipid levels and coronary heart disease risk in 16 European population cohorts,Newly identified loci that influence lipid concentrations and…
223320_s_at	ATP-binding cassette, sub-family B (MDR/TAP), member 10	1q42.13,	23456,	hsa02010:ABC transporters,	ABCB10,
208161_s_at	ATP-binding cassette, sub-family C (CFTR/MRP), member 3	17q22,	8714,	hsa02010:ABC transporters,	Abcc3,
1554918_a_at, 1555039_a_at	ATP-binding cassette, sub-family C (CFTR/MRP), member 4	13q32,	10257,	hsa02010:ABC transporters,	abcc4,	A genome-wide association study of breast and prostate cancer in the NHLBI's Framingham Heart Study,
200045_at	ATP-binding cassette, sub-family F (GCN20), member 1	6p21.33,	23,		ABCF1,
209246_at, 207622_s_at, 209247_s_at	ATP-binding cassette, sub-family F (GCN20), member 2	7q36,	10061,		ABCF2,
224850_at	ATPase family, AAA domain containing 1	10q23.2,	84896,		ATAD1,
222740_at, 218782_s_at, 228401_at, 235266_at	ATPase family, AAA domain containing 2	8q24.13,	29028,		ATAD2,
227700_x_at	ATPase family, AAA domain containing 3A	1p36.33,	55210,		atad3a,
219068_x_at	ATPase family, AAA domain containing 3C	1p36.33,	219293,		ATAD3C,
219558_at	ATPase type 13A3	3q29,	79572,		ATP13A3,
209186_at	ATPase, Ca++ transporting, cardiac muscle, slow twitch 2	12q23-q24.1,	488,	hsa04020:Calcium signaling pathway,hsa04260:Cardiac muscle contraction,hsa05010:Alzheimer's disease,hsa05410:Hypertrophic cardiomyopathy (HCM),hsa05412:Arrhythmogenic right ventricular cardiomyopathy (ARVC),hsa05414:Dilated cardiomyopathy,	ATP2A2,	A Genome-Wide Association Study Identifies Protein Quantitative Trait Loci (pQTLs),Acrokeratosis verruciformis,Darier disease,
212930_at, 215716_s_at, 209281_s_at	ATPase, Ca++ transporting, plasma membrane 1	12q21.3,	490,	hsa04020:Calcium signaling pathway,	ATP2B1,
209935_at	ATPase, Ca++ transporting, type 2C, member 1	3q22.1,	27032,		ATP2C1,	benign chronic pemphigus (Hailey-Hailey disease),Hailey-Hailey disease,
200954_at, 36994_at	ATPase, H+ transporting, lysosomal 16kDa, V0 subunit c	16p13.3,	527,	hsa00190:Oxidative phosphorylation,hsa04142:Lysosome,hsa05110:Vibrio cholerae infection,hsa05120:Epithelial cell signaling in Helicobacter pylori infection,	ATP6V0C,
205704_s_at, 229572_at	ATPase, H+ transporting, lysosomal V0 subunit a2	12q24.31,	23545,	hsa00190:Oxidative phosphorylation,hsa04142:Lysosome,hsa05110:Vibrio cholerae infection,hsa05120:Epithelial cell signaling in Helicobacter pylori infection,	ATP6V0A2,	Cutis laxa, autosomal recessive, type II,Wrinkly skin syndrome,
201242_s_at	ATPase, Na+/K+ transporting, beta 1 polypeptide	1q24,	481,	hsa04260:Cardiac muscle contraction,hsa04960:Aldosterone-regulated sodium reabsorption,	Atp1b1,	Blood pressure regulation QTL,
242836_at, 208836_at	ATPase, Na+/K+ transporting, beta 3 polypeptide	3q23,	483,	hsa04260:Cardiac muscle contraction,hsa04960:Aldosterone-regulated sodium reabsorption,	Atp1b3,
1554557_at	ATPase, class VI, type 11B	3q27,	23200,		Atp11b,
202685_s_at, 202686_s_at	AXL receptor tyrosine kinase	19q13.1,	558,		AXL,
204976_s_at, 1553219_a_at, 226421_at	Alport syndrome, mental retardation, midface hypoplasia and elliptocytosis chromosomal region gene 1	Xq22.3,	9949,		AMMECR1,	Alport syndrome, mental retardation, midface hypoplasia, and elliptocytosis,
214221_at	Alstrom syndrome 1	2p13,	7840,		ALMS1,	Alstrom syndrome,
213618_at	ArfGAP with RhoGAP domain, ankyrin repeat and PH domain 2	4p14,	116984,	hsa04144:Endocytosis,	Arap2,	Genome-wide association scan identifies candidate polymorphisms associated with differential response to anti-TNF treatment in Rheumatoid Arthritis,
231205_at, 215435_at, 232952_at	ArfGAP with SH3 domain, ankyrin repeat and PH domain 1	8q24.1-q24.2,	50807,	hsa04144:Endocytosis,hsa04666:Fc gamma R-mediated phagocytosis,	asap1,
205263_at, 1557258_a_at, 1557257_at	B-cell CLL/lymphoma 10; hypothetical LOC646626	1p22,1p22.3,	646626,8915,	hsa04660:T cell receptor signaling pathway,hsa04662:B cell receptor signaling pathway,	BCL10,LOC646626,	Colon cancer,Germ cell tumor,Lymphoma, follicular,Lymphoma, MALT,Mesothelioma,Sezary syndrome,
204908_s_at, 204907_s_at	B-cell CLL/lymphoma 3	19q13.1-q13.2,	602,		Bcl3,	Leukemia/lymphoma, B-cell, 3,
202518_at	B-cell CLL/lymphoma 7B	7q11.23,	9275,		bcl7b,	Six new loci associated with blood low-density lipoprotein cholesterol, high-density lipoprotein cholesterol or triglycerides in humans,
225674_at, 205084_at	B-cell receptor-associated protein 29	7q22-q31,	55973,		BCAP29,
200837_at	B-cell receptor-associated protein 31	Xq28,	10134,		BCAP31,
205294_at	BAI1-associated protein 2	17q25,	10458,	hsa04520:Adherens junction,hsa04810:Regulation of actin cytoskeleton,	BAIAP2,
227372_s_at, 227371_at	BAI1-associated protein 2-like 1	7q21.3,	55971,		baiap2l1,
203728_at	BCL2-antagonist/killer 1; BCL2-like 7 pseudogene 1	20q11.21,6p21.3,	578,600,		Bak1,BAK1P1,
202984_s_at	BCL2-associated athanogene 5	14q32.33,	9529,		BAG5,
205780_at	BCL2-interacting killer (apoptosis-inducing)	22q13.31,	638,		BIK,
215037_s_at, 212312_at, 206665_s_at	BCL2-like 1	20q11.21,	598,	hsa04210:Apoptosis,hsa04630:Jak-STAT signaling pathway,hsa05014:Amyotrophic lateral sclerosis (ALS),hsa05200:Pathways in cancer,hsa05212:Pancreatic cancer,hsa05220:Chronic myeloid leukemia,hsa05222:Small cell lung cancer,	BCL2L1,
233110_s_at	BCL2-like 12 (proline rich)	19q13.3,	83596,		Bcl2l12,
207829_s_at, 37226_at, 204930_s_at	BCL2/adenovirus E1B 19kDa interacting protein 1	5q33-q34,	662,	hsa04130:SNARE interactions in vesicular transport,	BNIP1,
201848_s_at	BCL2/adenovirus E1B 19kDa interacting protein 3	10q26.3,	664,		BNIP3,
223566_s_at	BCL6 co-repressor	Xp21.2-p11.4,	54880,		bcor,	Microphthalmia, syndromic 2,
227920_at	BEN domain containing 3	6q21,	57673,		BEND3,
204493_at	BH3 interacting domain death agonist	22q11.1,	637,	hsa04115:p53 signaling pathway,hsa04210:Apoptosis,hsa04650:Natural killer cell mediated cytotoxicity,hsa05010:Alzheimer's disease,hsa05014:Amyotrophic lateral sclerosis (ALS),hsa05200:Pathways in cancer,hsa05416:Viral myocarditis,	BID,
1555675_at	BH3-like motif containing, cell death inducer	11q24.1,	414899,		BLID,
59644_at, 226853_at	BMP2 inducible kinase	4q21.21,	55589,		bmp2k,
205345_at	BRCA1 associated RING domain 1	2q34-q35,	580,		BARD1,	Breast cancer, susceptibility to,
216521_s_at	BRCA1/BRCA2-containing complex, subunit 3	Xq28,	79184,		BRCC3,
227322_s_at, 227896_at	BRCA2 and CDKN1A interacting protein	10q26.1,	56647,		bccip,
231810_at	BRI3 binding protein	12q24.31,	140707,		BRI3BP,
205548_s_at, 213134_x_at	BTG family, member 3	21q21.1-q21.2,	10950,		BTG3,
205733_at	Bloom syndrome, RecQ helicase-like	15q26.1,	641,	hsa03440:Homologous recombination,	Blm,	Bloom syndrome,
213798_s_at	CAP, adenylate cyclase-associated protein 1 (yeast)	1p34.2,	10487,		CAP1,
204039_at	CCAAT/enhancer binding protein (C/EBP), alpha	19q13.1,	1050,	hsa05200:Pathways in cancer,hsa05221:Acute myeloid leukemia,	CEBPA,	Leukemia, acute myeloid,
212501_at	CCAAT/enhancer binding protein (C/EBP), beta	20q13.1,	1051,		CEBPB,
203973_s_at	CCAAT/enhancer binding protein (C/EBP), delta	8p11.2-p11.1,	1052,		cebpd,
204203_at, 225527_at	CCAAT/enhancer binding protein (C/EBP), gamma	19q13.11,	1054,		CEBPG,
203341_at	CCAAT/enhancer binding protein (C/EBP), zeta	2p22.2,	10153,		Cebpz,
1554283_at	CCR4 carbon catabolite repression 4-like (S. cerevisiae)	4q31.1,	25819,		CCRN4L,
208653_s_at	CD164 molecule, sialomucin	6q21,	8763,	hsa04142:Lysosome,	CD164,	Many sequence variants affecting diversity of adult human height,
209772_s_at, 216379_x_at, 208650_s_at	CD24 molecule; CD24 molecule-like 4	6q21,Yq11.222,	100133941,938,		Cd24,CD24L4,	Multiple sclerosis, susceptibility to,
227458_at, 223834_at	CD274 molecule	9p24,	29126,	hsa04514:Cell adhesion molecules (CAMs),	CD274,
1552914_a_at	CD276 molecule	15q23-q24,	80381,	hsa04514:Cell adhesion molecules (CAMs),	CD276,
218529_at	CD320 molecule	19p13.3-p13.2,	51293,		Cd320,
205264_at	CD3e molecule, epsilon associated protein	19q13.3,	10849,		CD3EAP,
1557905_s_at, 217523_at, 1565868_at, 234411_x_at, 229221_at, 209835_x_at, 212063_at, 204490_s_at, 212014_x_at, 204489_s_at, 210916_s_at, 216056_at	CD44 molecule (Indian blood group)	11p13,	960,	hsa04512:ECM-receptor interaction,hsa04640:Hematopoietic cell lineage,	CD44,	Blood group, Indian system,
201925_s_at	CD55 molecule, decay accelerating factor for complement (Cromer blood group)	1q32,	1604,	hsa04610:Complement and coagulation cascades,hsa04640:Hematopoietic cell lineage,hsa05416:Viral myocarditis,	Cd55,	Blood group Cromer,
243931_at, 211744_s_at, 205173_x_at, 216942_s_at	CD58 molecule	1p13,	965,	hsa04514:Cell adhesion molecules (CAMs),	CD58,
200675_at	CD81 molecule	11p15.5,	975,	hsa04662:B cell receptor signaling pathway,	CD81,
204440_at	CD83 molecule	6p23,	9308,		CD83,
233317_at	CD9 molecule	12p13.3,	928,	hsa04640:Hematopoietic cell lineage,	CD9,
202910_s_at	CD97 molecule	19p13,	976,		CD97,
201897_s_at	CDC28 protein kinase regulatory subunit 1B	1q21.2,	1163,	hsa05200:Pathways in cancer,hsa05222:Small cell lung cancer,	cks1b,
204170_s_at	CDC28 protein kinase regulatory subunit 2	9q22,	1164,		CKS2,
204693_at	CDC42 effector protein (Rho GTPase binding) 1	22q13.1,	11135,		cdc42ep1,
209850_s_at, 214014_at	CDC42 effector protein (Rho GTPase binding) 2	11q13,	10435,		Cdc42ep2,
225685_at, 209286_at, 209288_s_at	CDC42 effector protein (Rho GTPase binding) 3	2p21,	10602,		CDC42EP3,
227850_x_at	CDC42 effector protein (Rho GTPase binding) 5	19q13.42,	148170,		CDC42EP5,
226686_at	CDGSH iron sulfur domain 2	4q24,	493856,		cisd2,	Wolfram syndrome 2,
213548_s_at, 228746_s_at	CDV3 homolog (mouse)	3q22.1,	55573,		CDV3,
205393_s_at, 205394_at	CHK1 checkpoint homolog (S. pombe)	11q24-q24,	1111,	hsa04110:Cell cycle,hsa04115:p53 signaling pathway,	CHEK1,
226017_at, 1560754_at	CKLF-like MARVEL transmembrane domain containing 7	3p22.3,	112616,		CMTM7,
223020_at, 229416_at, 226935_s_at	CLPTM1-like	5pter-p15.3,	81037,		CLPTM1L,	Common 5p15.33 and 6p21.33 variants influence lung cancer risk,
203642_s_at	COBL-like 1	2q24.3,	22837,		Cobll1,
202078_at	COP9 constitutive photomorphogenic homolog subunit 3 (Arabidopsis)	17p11.2,	8533,		Cops3,
1558346_at, 203880_at	COX17 cytochrome c oxidase assembly homolog (S. cerevisiae)	3q13.33,	10063,	hsa00190:Oxidative phosphorylation,	cox17,
222504_s_at	COX4 neighbor	16q24,	10328,		cox4nb,
1569353_at	CP110 protein	16p12.3,	9738,		CP110,
210765_at, 201111_at	CSE1 chromosome segregation 1-like (yeast)	20q13,	1434,		CSE1L,
202613_at	CTP synthase	1p34.1,	1503,	hsa00240:Pyrimidine metabolism,	CTPS,
234932_s_at, 218451_at, 1554110_at	CUB domain containing protein 1	3p21.31,	64866,		CDCP1,
229010_at, 225231_at	Cas-Br-M (murine) ecotropic retroviral transforming sequence	11q23.3,	867,	hsa04012:ErbB signaling pathway,hsa04120:Ubiquitin mediated proteolysis,hsa04144:Endocytosis,hsa04630:Jak-STAT signaling pathway,hsa04660:T cell receptor signaling pathway,hsa04910:Insulin signaling pathway,hsa05200:Pathways in cancer,hsa05220:Chronic myeloid leukemia,	cbl,
220018_at	Cas-Br-M (murine) ecotropic retroviral transforming sequence-like 1	7q22.3,	79872,		CBLL1,
228625_at	Cbp/p300-interacting transactivator, with Glu/Asp-rich carboxy-terminal domain, 4	1p34.2,1p34.2|1p35-p34,	163732,		CITED4,
219270_at	ChaC, cation transport regulator homolog 1 (E. coli)	15q15.1,	79094,		CHAC1,
235117_at	ChaC, cation transport regulator homolog 2 (E. coli)	2p16,	494143,		Chac2,
204244_s_at	DBF4 homolog (S. cerevisiae)	7q21.3,	10926,	hsa04110:Cell cycle,	Dbf4,
239648_at	DCN1, defective in cullin neddylation 1, domain containing 3 (S. cerevisiae)	16p12.2,	123879,		DCUN1D3,
223151_at	DCN1, defective in cullin neddylation 1, domain containing 5 (S. cerevisiae)	11q22.3,	84259,		DCUN1D5,
220694_at	DDEF1 intronic transcript 1 (non-protein coding)	8q24.21,	29065,		ASAP1IT1,
202578_s_at	DEAD (Asp-Glu-Ala-As) box polypeptide 19A	16q22.1,	55308,		DDX19A,
204977_at	DEAD (Asp-Glu-Ala-Asp) box polypeptide 10	11q22-q23,	1662,		ddx10,
213998_s_at	DEAD (Asp-Glu-Ala-Asp) box polypeptide 17	22q13.1,	10521,		DDX17,
205763_s_at, 208896_at, 208897_s_at, 208895_s_at	DEAD (Asp-Glu-Ala-Asp) box polypeptide 18	2q14.1,	8886,		DDX18,
224315_at, 223331_s_at	DEAD (Asp-Glu-Ala-Asp) box polypeptide 20	1p21.1-p13.2,	11218,		ddx20,
224654_at, 208152_s_at	DEAD (Asp-Glu-Ala-Asp) box polypeptide 21	10q21,	9188,		DDX21,
200702_s_at, 200694_s_at	DEAD (Asp-Glu-Ala-Asp) box polypeptide 24	14q32,	57062,		DDX24,
203785_s_at, 40255_at	DEAD (Asp-Glu-Ala-Asp) box polypeptide 28	16q22.1,	55794,		Ddx28,
201211_s_at	DEAD (Asp-Glu-Ala-Asp) box polypeptide 3, X-linked	Xp11.3-p11.23,	1654,	hsa04622:RIG-I-like receptor signaling pathway,	DDX3X,
219328_at, 235436_at	DEAD (Asp-Glu-Ala-Asp) box polypeptide 31	9q34.13,	64794,		Ddx31,
228039_at	DEAD (Asp-Glu-Ala-Asp) box polypeptide 46	5q31.1,	9879,	hsa03040:Spliceosome,	ddx46,	Many sequence variants affecting diversity of adult human height,
220890_s_at	DEAD (Asp-Glu-Ala-Asp) box polypeptide 47	12p13.1,	51202,		DDX47,
225886_at, 200033_at	DEAD (Asp-Glu-Ala-Asp) box polypeptide 5	17q21,	1655,	hsa03040:Spliceosome,	DDX5,
1568815_a_at	DEAD (Asp-Glu-Ala-Asp) box polypeptide 50	10q21.3,	79009,		DDX50,
1554085_at	DEAD (Asp-Glu-Ala-Asp) box polypeptide 51	12q24.33,	317781,		ddx51,
231843_at	DEAD (Asp-Glu-Ala-Asp) box polypeptide 55	12q24.31,	57696,		DDX55,
217754_at, 238525_at	DEAD (Asp-Glu-Ala-Asp) box polypeptide 56	7p13,	54606,		ddx56,
201386_s_at, 201385_at	DEAH (Asp-Glu-Ala-His) box polypeptide 15	4p15.3,	1665,	hsa03040:Spliceosome,	DHX15,
223138_s_at	DEAH (Asp-Glu-Ala-His) box polypeptide 36	3p13-q23,	170506,		DHX36,
223365_at, 223364_s_at	DEAH (Asp-Glu-Ala-His) box polypeptide 37	12q24.31,	57647,		DHX37,
212105_s_at, 212107_s_at	DEAH (Asp-Glu-Ala-His) box polypeptide 9	1q25,	1660,		dhx9,
200934_at	DEK oncogene	6p22.3,	7913,		Dek,	Leukemia, acute nonlymphocytic,
219763_at	DENN/MADD domain containing 1A	9q33.2,	57706,		dennd1a,
222958_s_at, 232278_s_at, 235545_at, 220295_x_at	DEP domain containing 1	1p31.2,	55635,		Depdc1,
218260_at	DET1 and DDB1 associated 1	19p13.11,	79016,		DDA1,
204405_x_at, 210802_s_at, 217106_x_at	DIM1 dimethyladenosine transferase 1-like (S. cerevisiae)	5q11-q14,	27292,		Dimt1l,
234660_s_at, 222607_s_at	DIS3 mitotic control homolog (S. cerevisiae)	13q22.1,	22894,	hsa03018:RNA degradation,	dis3,
201697_s_at	DNA (cytosine-5-)-methyltransferase 1	19p13.2,	1786,	hsa00270:Cysteine and methionine metabolism,	dnmt1,
223518_at	DNA fragmentation factor, 45kDa, alpha polypeptide	1p36.3-p36.2,	1676,	hsa04210:Apoptosis,	DFFA,
209383_at	DNA-damage-inducible transcript 3	12q13.1-q13.2,	1649,	hsa04010:MAPK signaling pathway,	DDIT3,	Myxoid liposarcoma,
202887_s_at	DNA-damage-inducible transcript 4	10pter-q26.12,	54541,	hsa04150:mTOR signaling pathway,	ddit4,
228272_at	DNL-type zinc finger	9q34.3,	728489,		DNLZ,
226201_at, 231297_at	DOT1-like, histone H3 methyltransferase (S. cerevisiae)	19p13.3,	84444,	hsa00310:Lysine degradation,	Dot1l,	Identification of ten loci associated with height highlights new biological pathways in human growth,
204514_at	DPH2 homolog (S. cerevisiae)	1p34,	1802,		DPH2,
225200_at, 225195_at	DPH3, KTI11 homolog (S. cerevisiae); DPH3B, KTI11 homolog B (S. cerevisiae)	20q13.33,3p24.3,	100132911,285381,		dph3,Dph3b,
203258_at	DR1-associated protein 1 (negative cofactor 2 alpha)	11q13.3,	10589,		DRAP1,
225488_at, 218172_s_at, 219402_s_at, 222543_at	Der1-like domain family, member 1	8q24.13,	79139,	hsa05014:Amyotrophic lateral sclerosis (ALS),	Derl1,
200880_at, 200881_s_at	DnaJ (Hsp40) homolog, subfamily A, member 1	9p13-p12,	3301,		Dnaja1,
1554078_s_at, 205963_s_at	DnaJ (Hsp40) homolog, subfamily A, member 3	16p13.3,	9093,		DNAJA3,
200666_s_at, 200664_s_at	DnaJ (Hsp40) homolog, subfamily B, member 1	19p13.2,	3337,		DNAJB1,
223054_at	DnaJ (Hsp40) homolog, subfamily B, member 11	3q27.3,	51726,		dnajb11,
222850_s_at	DnaJ (Hsp40) homolog, subfamily B, member 14	4q23,	79982,		Dnajb14,
229588_at	DnaJ (Hsp40) homolog, subfamily C, member 10	2q32.1,	54431,		DNAJC10,
1555360_a_at	DnaJ (Hsp40) homolog, subfamily C, member 11	1p36.31,	55735,		DNAJC11,
235341_at, 208499_s_at	DnaJ (Hsp40) homolog, subfamily C, member 3	13q32.1,	5611,		DNAJC3,
202416_at, 1556053_at	DnaJ (Hsp40) homolog, subfamily C, member 7	17q11.2,	7266,		DNAJC7,
213092_x_at, 213088_s_at, 229701_at	DnaJ (Hsp40) homolog, subfamily C, member 9	10q22.2,	23234,		dnajc9,
228361_at	E2F transcription factor 2	1p36,	1870,	hsa04110:Cell cycle,hsa05200:Pathways in cancer,hsa05212:Pancreatic cancer,hsa05214:Glioma,hsa05215:Prostate cancer,hsa05218:Melanoma,hsa05219:Bladder cancer,hsa05220:Chronic myeloid leukemia,hsa05222:Small cell lung cancer,hsa05223:Non-small cell lung cancer,	E2f2,
203693_s_at, 203692_s_at	E2F transcription factor 3	6p22,	1871,	hsa04110:Cell cycle,hsa05200:Pathways in cancer,hsa05212:Pancreatic cancer,hsa05214:Glioma,hsa05215:Prostate cancer,hsa05218:Melanoma,hsa05219:Bladder cancer,hsa05220:Chronic myeloid leukemia,hsa05222:Small cell lung cancer,hsa05223:Non-small cell lung cancer,	E2F3,
202248_at, 38707_r_at	E2F transcription factor 4, p107/p130-binding	16q21-q22,	1874,	hsa04110:Cell cycle,hsa04350:TGF-beta signaling pathway,	e2f4,
221586_s_at	E2F transcription factor 5, p130-binding	8q21.2,	1875,	hsa04110:Cell cycle,hsa04350:TGF-beta signaling pathway,	E2f5,
241725_at, 228033_at	E2F transcription factor 7	12q21.2,	144455,		E2F7,
219990_at	E2F transcription factor 8	11p15.1,	79733,		E2F8,
201323_at	EBNA1 binding protein 2	1p35-p33,	10969,		EBNA1BP2,
217992_s_at, 222483_at	EF-hand domain family, member D2	1p36.21,	79180,		Efhd2,
201843_s_at, 201842_s_at	EGF-containing fibulin-like extracellular matrix protein 1	2p16,	2202,		EFEMP1,	Doyne honeycomb degeneration of retina,Genome-wide association analysis identifies 20 loci that influence adult height,Many sequence variants affecting diversity of adult human height,
212650_at, 212653_s_at	EH domain binding protein 1	2p15,	23301,		EHBP1,	Common sequence variants on 2p15 and Xp11.22 confer susceptibility to prostate cancer,Prostate cancer, hereditary, 12,
209039_x_at, 222221_x_at, 208112_x_at, 209037_s_at, 209038_s_at	EH-domain containing 1	11q13,	10938,	hsa04144:Endocytosis,	EHD1,
229074_at, 233660_at, 209536_s_at	EH-domain containing 4	15q11.1,	30844,	hsa04144:Endocytosis,	Ehd4,
206919_at	ELK4, ETS-domain protein (SRF accessory protein 1)	1q32,	2005,	hsa04010:MAPK signaling pathway,	ELK4,
208788_at, 214153_at	ELOVL family member 5, elongation of long chain fatty acids (FEN1/Elo2, SUR4/Elo3-like, yeast)	6p21.1-p12.1,	60481,	hsa01040:Biosynthesis of unsaturated fatty acids,	Elovl5,
204256_at, 210868_s_at	ELOVL family member 6, elongation of long chain fatty acids (FEN1/Elo2, SUR4/Elo3-like, yeast)	4q25,	79071,	hsa01040:Biosynthesis of unsaturated fatty acids,	ELOVL6,
209233_at	EMG1 nucleolar protein homolog (S. cerevisiae)	12p13,	10436,		EMG1,
203499_at	EPH receptor A2	1p36,	1969,	hsa04360:Axon guidance,	EPHA2,
206114_at	EPH receptor A4	2q36.1,	2043,	hsa04360:Axon guidance,	EPHA4,
241404_at	EPH receptor A5	4q13.1,	2044,	hsa04360:Axon guidance,	Epha5,
230659_at	ER degradation enhancer, mannosidase alpha-like 1	3p26.2,	9695,		EDEM1,
220926_s_at	ER degradation enhancer, mannosidase alpha-like 3	1q24-q25,	80267,		edem3,
224657_at, 235419_at	ERBB receptor feedback inhibitor 1	1p36,	54206,		ERRFI1,
226418_at, 218135_at, 240172_at	ERGIC and golgi 2	12p11.22,	51290,		ergic2,
225750_at, 218498_s_at, 222646_s_at	ERO1-like (S. cerevisiae)	14q22.1,	30001,	hsa05110:Vibrio cholerae infection,	ERO1L,
203643_at	Ets2 repressor factor	19q13,	2077,		erF,
219189_at	F-box and leucine-rich repeat protein 6	8q24.3,	26233,		FBXL6,
219208_at	F-box protein 11	2p16.3,	80204,		fbxo11,
1555971_s_at, 202272_s_at, 1555972_s_at	F-box protein 28	1q42.11,	23219,		Fbxo28,
226541_at	F-box protein 30	6q24,	84085,		FBXO30,
225100_at	F-box protein 45	3q29,	200933,		Fbxo45,
218875_s_at, 234863_x_at	F-box protein 5	6q25.2,	26271,	hsa04114:Oocyte meiosis,	Fbxo5,
205661_s_at	FAD1 flavin adenine dinucleotide synthetase homolog (S. cerevisiae)	1q21.3,	80308,	hsa00740:Riboflavin metabolism,	FLAD1,
216996_s_at	FAST kinase domains 2	2q33.3,	22868,		FASTKD2,	Mitochondrial complex IV deficiency,
202768_at	FBJ murine osteosarcoma viral oncogene homolog B	19q13.32,	2354,		fosB,
243619_at, 223263_s_at, 1556283_s_at	FGFR1 oncogene partner 2	12p11.23,	26127,		FGFR1OP2,
235311_at, 219390_at, 230728_at	FK506 binding protein 14, 22 kDa	7p15.1,	55033,		FKBP14,
210186_s_at, 210187_at, 214119_s_at	FK506 binding protein 1A, 12kDa	20p13,	2280,		FKBP1A,
1560305_x_at, 200895_s_at, 1560303_at, 200894_s_at	FK506 binding protein 4, 59kDa	12p13.33,	2288,		fkbp4,
204560_at	FK506 binding protein 5	6p21.3-p21.2,	2289,		FKBP5,	Major depressive disorder and accelerated response to antidepressant drug treatment,
204420_at	FOS-like antigen 1	11q13,	8061,	hsa04310:Wnt signaling pathway,	FOSL1,
218880_at	FOS-like antigen 2	2p23.3,	2355,		Fosl2,
218084_x_at, 224252_s_at	FXYD domain containing ion transport regulator 5	19q12-q13.1,	53827,		FXYD5,
236976_at	Fanconi anemia, complementation group A	16q24.3,	2175,		FANCA,	Fanconi anemia, complementation group A,
1557218_s_at	Fanconi anemia, complementation group B	Xp22.2,	2187,		Fancb,	Fanconi anemia, complementation group B,VACTERL association with hydrocephalus, X-linked,
223545_at	Fanconi anemia, complementation group D2	3p26,	2177,		Fancd2,	Fanconi anemia, complementation group D2,
203564_at	Fanconi anemia, complementation group G	9p13,	2189,		Fancg,	Fanconi anemia, complementation group G,
213007_at, 223785_at, 213008_at	Fanconi anemia, complementation group I	15q26.1,	55215,		fanci,	Fanconi anemia, complementation group I,
222511_x_at	Fas (TNFRSF6) associated factor 1	1p33,	11124,		FAF1,
202535_at	Fas (TNFRSF6)-associated via death domain	11q13.3,	8772,	hsa04210:Apoptosis,hsa04620:Toll-like receptor signaling pathway,hsa04622:RIG-I-like receptor signaling pathway,hsa05010:Alzheimer's disease,hsa05200:Pathways in cancer,	Fadd,
213937_s_at, 205324_s_at	FtsJ homolog 1 (E. coli)	Xp11.23,	24140,		ftsj1,	Mental retardation, X-linked-44,Mental retardation, X-linked-9,
232296_s_at, 225158_at, 225153_at, 225161_at	G elongation factor, mitochondrial 1	3q25.1-q26.2,	85476,		GFM1,	Combined oxidative phosphorylation deficiency 1,
242224_at, 236026_at	G patch domain containing 2	1q41,	55105,		gpatch2,
224632_at, 224634_at	G patch domain containing 4	1q22,	54865,		gpatch4,
233887_at	G protein-coupled receptor 126	6q24.1,	57211,		GPR126,	Identification of ten loci associated with height highlights new biological pathways in human growth,Many sequence variants affecting diversity of adult human height,
1561195_at	G protein-coupled receptor 137B	1q42-q43,	7107,		GPR137B,
227970_at	G protein-coupled receptor 157	1p36.23,	80045,		GPR157,
222155_s_at, 218151_x_at	G protein-coupled receptor 172A	8q24.3,	79581,		GPR172A,
231871_at	G protein-coupled receptor 180	13q32.1,	160897,		Gpr180,
214613_at	G protein-coupled receptor 3	1p36.1-p35,	2827,		GPR3,
229105_at	G protein-coupled receptor 39	2q21-q22,	2863,		gpr39,
203108_at	G protein-coupled receptor, family C, group 5, member A	12p13-p12.3,	9052,		Gprc5a,
204317_at, 215942_s_at, 204315_s_at, 204318_s_at	G-2 and S-phase expressed 1	22q13.2-q13.3,	51512,	hsa04115:p53 signaling pathway,	GTSE1,
215030_at	G-rich RNA sequence binding factor 1	4q13,	2926,		Grsf1,
213524_s_at	G0/G1switch 2	1q32.2,	50486,		G0s2,
225276_at, 215438_x_at, 217595_at, 234975_at, 240452_at, 201912_s_at	G1 to S phase transition 1	16p13.1,	2935,		GSPT1,
223258_s_at, 223254_s_at	G2/M-phase specific E3 ubiquitin ligase	14q12,	55632,		G2E3,
206173_x_at	GA binding protein transcription factor, beta subunit 1	15q21.2,	2553,		gabpb1,
210002_at	GATA binding protein 6	18q11.1-q11.2,	2627,		GATA6,
222526_at, 234294_x_at, 218131_s_at	GATA zinc finger domain containing 2A	19p13.11,	54815,		GATAD2A,
216232_s_at	GCN1 general control of amino-acid synthesis 1-like 1 (yeast)	12q24.2,	10985,		gcn1l1,
204875_s_at, 214106_s_at	GDP-mannose 4,6-dehydratase	6p25,	2762,	hsa00051:Fructose and mannose metabolism,hsa00520:Amino sugar and nucleotide sugar metabolism,	Gmds,
221521_s_at, 1557595_at	GINS complex subunit 2 (Psf2 homolog)	16q24.1,	51659,		GINS2,
45633_at, 218719_s_at	GINS complex subunit 3 (Psf3 homolog)	16q21,	64785,		gins3,
204222_s_at, 204221_x_at, 226136_at, 214085_x_at, 226142_at	GLI pathogenesis-related 1	12q21.2,	11010,		GLIPR1,
229274_at, 242975_s_at	GNAS complex locus	20q13.3,	2778,	hsa04020:Calcium signaling pathway,hsa04270:Vascular smooth muscle contraction,hsa04540:Gap junction,hsa04730:Long-term depression,hsa04742:Taste transduction,hsa04912:GnRH signaling pathway,hsa04916:Melanogenesis,hsa05110:Vibrio cholerae infection,hsa05414:Dilated cardiomyopathy,	Gnas,	Acromegaly,McCune-Albright syndrome,Osseous heteroplasia, progressive,Pituitary ACTH secreting adenoma,Pituitary ACTH secreting adenoma, somatic,Pituitary ACTH secreting adenoma, somatic 219090,Prolonged bleeding time, brachydactyly and mental retardation,Pseudohypoparathyroidism Ia,Pseudohypoparathyroidism Ib,Pseudohypoparathyroidism, type Ia,Pseudohypoparathyroidism, type Ib,Pseudopseudohypopar…
217631_at, 218238_at, 218239_s_at	GTP binding protein 4	10p15-p14,	23560,		GTPBP4,
204472_at	GTP binding protein overexpressed in skeletal muscle	8q13-q21,	2669,		gem,
204224_s_at	GTP cyclohydrolase 1	14q22.1-q22.2,	2643,	hsa00790:Folate biosynthesis,	GCH1,	Dystonia, DOPA-responsive,Dystonia, DOPA-responsive, with or without hyperphenylalainemia,Dystonia-5, DOPA-responsive,Hyperpehnylalaninemia, BH4-deficient, B,Phenylketonuria, atypical, due to GCH1 deficiency,
201514_s_at, 244396_at, 1557350_at	GTPase activating protein (SH3 domain) binding protein 1	5q33.1,	10146,		G3BP1,
206383_s_at, 208840_s_at	GTPase activating protein (SH3 domain) binding protein 2	4q21.1,	9908,		G3BP2,
212432_at, 212434_at	GrpE-like 1, mitochondrial (E. coli)	4p16,	80273,		GRPEL1,
226881_at, 238427_at	GrpE-like 2, mitochondrial (E. coli)	5q33.1,	134266,		GRPEL2,
224997_x_at	H19, imprinted maternally expressed transcript (non-protein coding)	11p15.5,	283120,		H19,	Beckwith-Wiedemann syndrome,Silver-Russell syndrome,
205436_s_at, 212525_s_at, 213344_s_at	H2A histone family, member X	11q23.2-q23.3,	3014,	hsa05322:Systemic lupus erythematosus,	H2afx,
200853_at, 213911_s_at	H2A histone family, member Z	4q24,	3015,	hsa05322:Systemic lupus erythematosus,	H2AFZ,
1556348_at, 232414_at, 218594_at, 218595_s_at, 228351_at	HEAT repeat containing 1	1q43,	55127,		HEATR1,
1554478_a_at	HEAT repeat containing 3	16q12.1,	55027,		HEATR3,
241955_at, 1557100_s_at	HECT domain containing 1	14q12,	25831,		Hectd1,
225577_at	HLA complex group 18	6p21.3,	414777,		HCG18,
218726_at	Holliday junction recognition protein	2q37.1,	55355,		Hjurp,
201185_at	HtrA serine peptidase 1	10q26.3,	5654,		HTRA1,	HTRA1 promoter polymorphism in wet age-related macular degeneration,Macular degeneration, age-related, 7,Macular degeneration, age-related, neovascular type,
221688_s_at	IMP3, U3 small nucleolar ribonucleoprotein, homolog (yeast)	15q24,	55272,		IMP3,
212411_at	IMP4, U3 small nucleolar ribonucleoprotein, homolog (yeast)	2q21.1,	92856,		IMP4,
229582_at	INO80 complex subunit C	18q12.2,	125476,		INO80C,
213446_s_at	IQ motif containing GTPase activating protein 1	15q26.1,	8826,	hsa04520:Adherens junction,hsa04810:Regulation of actin cytoskeleton,	IQGAP1,
205483_s_at	ISG15 ubiquitin-like modifier	1p36.33,	9636,	hsa04622:RIG-I-like receptor signaling pathway,	ISG15,
200698_at, 200700_s_at, 200699_at	KDEL (Lys-Asp-Glu-Leu) endoplasmic reticulum protein retention receptor 2	7p22.1,	11014,	hsa05110:Vibrio cholerae infection,	KDELR2,
207265_s_at, 207264_at, 204017_at	KDEL (Lys-Asp-Glu-Leu) endoplasmic reticulum protein retention receptor 3	22q13.1,	11015,	hsa05110:Vibrio cholerae infection,	KDELR3,
214185_at	KH domain containing, RNA binding, signal transduction associated 1	1p32,	10657,		Khdrbs1,
1570529_at, 203712_at	KIAA0020	9p24.2,	9933,		KIAA0020,
1556186_s_at, 212396_s_at, 212395_s_at, 215991_s_at, 212394_at	KIAA0090	1p36.13,	23065,		KIAA0090,
211713_x_at	KIAA0101	15q22.31,	9768,		kiaa0101,
243136_at	KIAA0182	16q24.1,	23199,		KIAA0182,
212311_at, 212314_at	KIAA0746 protein	4p15.2,	23231,		Sel1l3,
212942_s_at	KIAA1199	15q24,	57214,		KIAA1199,
1553810_a_at, 231855_at	KIAA1524	3q13.13,	57650,		kiaa1524,
224927_at	KIAA1949	6p21.3,	170954,		KIAA1949,
226534_at	KIT ligand	12q22,	4254,	hsa04060:Cytokine-cytokine receptor interaction,hsa04640:Hematopoietic cell lineage,hsa04916:Melanogenesis,hsa05200:Pathways in cancer,	KITLG,	Genetic determinants of hair, eye and skin pigmentation in Europeans,Skin/hair/eye pigmentation 7, blond/brown hair,[Skin/hair/eye pigmentation 7, blond/brown hair],
203203_s_at, 232441_at	KRR1, small subunit (SSU) processome component, homolog (yeast)	12q21.2,	11103,		KRR1,
225642_at	KTI12 homolog, chromatin associated (S. cerevisiae)	1p32.3,	112970,		Kti12,
202393_s_at, 244447_at	Kruppel-like factor 10	8q22.2,	7071,		KLF10,
225390_s_at	Kruppel-like factor 13	15q12,	51621,		KLF13,
226328_at	Kruppel-like factor 16	19p13.3,	83855,		KLF16,
219371_s_at	Kruppel-like factor 2 (lung)	19p13.13-p13.11,	10365,		klf2,
220266_s_at, 221841_s_at	Kruppel-like factor 4 (gut)	9q31,	9314,		Klf4,
209211_at, 209212_s_at	Kruppel-like factor 5 (intestinal)	13q22.1,	688,		Klf5,
211610_at, 208960_s_at, 224606_at, 208961_s_at, 1555832_s_at	Kruppel-like factor 6	10p15,	1316,		klf6,	Gastric cancer, somatic,Prostate adenocarcinoma-1,Prostate cancer, somatic,
238482_at, 204334_at, 1555420_a_at	Kruppel-like factor 7 (ubiquitous)	2q32,	8609,		KLF7,
222212_s_at	LAG1 homolog, ceramide synthase 2	1q21.2,	29956,		lass2,
235463_s_at	LAG1 homolog, ceramide synthase 6	2q24.3,	253782,		LASS6,	Genome-wide association scan identifies candidate polymorphisms associated with differential response to anti-TNF treatment in Rheumatoid Arthritis,
212325_at, 212328_at, 212327_at	LIM and calponin homology domains 1	4p13,	22998,		LIMCH1,
218574_s_at	LIM and cysteine-rich domains 1	3p26-p24,	29995,		LMCD1,
217892_s_at, 222457_s_at	LIM domain and actin binding 1	12q13,	51474,		LIMA1,
243874_at, 241879_at	LIM domain containing preferred translocation partner in lipoma	3q28,	4026,		lpp,	Leukemia, acute myeloid,Lipoma,Newly identified genetic risk variants for celiac disease related to the immune response,
242931_at, 220009_at	LON peptidase N-terminal domain and ring finger 3	Xq24,	79836,		LONRF3,
225593_at	LSM10, U7 small nuclear RNA associated	1p34.3,	84967,		LSM10,
212529_at	LSM12 homolog (S. cerevisiae)	17q21.31,8p12,	124801,		lsm12,
242877_at	LSM14A, SCD6 homolog A (S. cerevisiae)	19q13.11,	26065,		lsm14a,
209449_at	LSM2 homolog, U6 small nuclear RNA associated (S. cerevisiae)	6p21.3,	57819,	hsa03018:RNA degradation,hsa03040:Spliceosome,	LSM2,
202736_s_at, 202737_s_at, 212924_s_at	LSM4 homolog, U6 small nuclear RNA associated (S. cerevisiae)	19p13.11,	25804,	hsa03018:RNA degradation,hsa03040:Spliceosome,	LSM4,
202904_s_at, 211747_s_at, 202903_at	LSM5 homolog, U6 small nuclear RNA associated (S. cerevisiae)	7p14.3,	23658,	hsa03018:RNA degradation,hsa03040:Spliceosome,	LSM5,
204559_s_at	LSM7 homolog, U6 small nuclear RNA associated (S. cerevisiae)	19p13.3,	51690,	hsa03018:RNA degradation,hsa03040:Spliceosome,	lsm7,
243852_at	LUC7-like 2 (S. cerevisiae)	7q34,	51631,		luc7l2,
1555384_a_at, 238959_at, 238960_s_at, 212714_at, 214155_s_at	La ribonucleoprotein domain family, member 4	12q13.13,	113251,		Larp4,
214216_s_at	La ribonucleoprotein domain family, member 4B	10p15.3,	23185,		LARP4B,
223414_s_at, 223413_s_at	Ly1 antibody reactive homolog (mouse)	4p16.2,	55646,		LYAR,
226748_at	LysM, putative peptidoglycan-binding, domain containing 2	15q21.2,	256586,		LYSMD2,
203740_at	M-phase phosphoprotein 6	16q23.3,	10200,	hsa03018:RNA degradation,	MPHOSPH6,
1554768_a_at, 203362_s_at	MAD2 mitotic arrest deficient-like 1 (yeast)	4q27,	4085,	hsa04110:Cell cycle,hsa04114:Oocyte meiosis,hsa04914:Progesterone-mediated oocyte maturation,	Mad2l1,
223234_at	MAD2 mitotic arrest deficient-like 2 (yeast)	1p36,	10459,	hsa04110:Cell cycle,hsa04114:Oocyte meiosis,hsa04914:Progesterone-mediated oocyte maturation,	mad2l2,
211686_s_at	MAK16 homolog (S. cerevisiae)	8p12,	84549,		MAK16,
232537_x_at	MAP/microtubule affinity-regulating kinase 3	14q32.3,	4140,		Mark3,
200644_at	MARCKS-like 1	1p35.1,	65108,	hsa04666:Fc gamma R-mediated phagocytosis,	MARCKSL1,
228846_at	MAX dimerization protein 1	2p13-p12,	4084,		MXD1,
235409_at	MAX gene associated	15q14,	23269,		MGA,
217909_s_at	MAX-like protein X	17q21.1,	6945,		MLX,
1569484_s_at, 212693_at, 242839_at	MDN1, midasin homolog (yeast)	6q15,	23195,		MDN1,
205904_at	MHC class I polypeptide-related sequence A	6p21.3,6p21.33,	4276,	hsa04650:Natural killer cell mediated cytotoxicity,	micA,
221559_s_at	MIS12, MIND kinetochore complex component, homolog (S. pombe)	17p13.2,	79003,		MIS12,
224713_at, 234167_at, 224714_at	MKI67 (FHA domain) interacting nucleolar phosphoprotein	2q14.3,	84365,		Mki67ip,
219363_s_at	MTERF domain containing 1	8q22.1,	51001,		MTERFD1,
219098_at, 233803_s_at	MYB binding protein (P160) 1a	17p13.3,	10514,		mybbp1a,
1557370_s_at	MYC binding protein 2	13q22,	23077,		MYCBP2,
213189_at, 1554774_at	MYC induced nuclear antigen	3q11.2,	84864,		MINA,
222530_s_at	McKusick-Kaufman syndrome	20p12,20p12.2,	8195,		MKKS,	Bardet-Biedl syndrome 6,Hydrometrocolpos (McKusick-Kaufman syndrome),McKusick-Kaufman syndrome,
217373_x_at	Mdm2 p53 binding protein homolog (mouse)	12q14.3-q15,	4193,	hsa04110:Cell cycle,hsa04115:p53 signaling pathway,hsa04120:Ubiquitin mediated proteolysis,hsa04144:Endocytosis,hsa05200:Pathways in cancer,hsa05214:Glioma,hsa05215:Prostate cancer,hsa05218:Melanoma,hsa05219:Bladder cancer,hsa05220:Chronic myeloid leukemia,	mdm2,	Accelerated tumor formation, susceptibility to,
225742_at	Mdm4 p53 binding protein homolog (mouse)	1q32,	4194,	hsa04115:p53 signaling pathway,	MDM4,
228073_at	N-acetylneuraminic acid phosphatase	20p11.1,	140838,	hsa00520:Amino sugar and nucleotide sugar metabolism,	NANP,
217884_at	N-acetyltransferase 10 (GCN5-related)	11p13,	55226,		Nat10,
231199_at, 244341_at	N-acetyltransferase 13 (GCN5-related)	3q13.2,	80218,		naa50,
235316_at	N-acetyltransferase 8-like (GCN5-related, putative)	4p16.3,	339983,		NAT8L,
201284_s_at, 242015_x_at	N-acylaminoacyl-peptide hydrolase	3p21.31,	327,		APEH,
243431_at	NACC family member 2, BEN and BTB (POZ) domain containing	9q34.3,	138151,		NACC2,
215093_at, 209279_s_at	NAD(P) dependent steroid dehydrogenase-like	Xq28,	50814,	hsa00100:Steroid biosynthesis,	nsdhl,	CHILD syndrome,
217773_s_at	NADH dehydrogenase (ubiquinone) 1 alpha subcomplex, 4, 9kDa	7p21.3,	4697,	hsa00190:Oxidative phosphorylation,hsa05010:Alzheimer's disease,hsa05012:Parkinson's disease,hsa05016:Huntington's disease,	Ndufa4,
228355_s_at	NADH dehydrogenase (ubiquinone) 1 alpha subcomplex, assembly factor 2	5q12.1,	91942,		NDUFAF2,	Mitochondrial complex I deficiency,
227559_at, 219006_at	NADH dehydrogenase (ubiquinone) 1 alpha subcomplex, assembly factor 4; similar to HSPC125	3p22.2,6q16.1,	100131149,29078,		LOC100131149,Ndufaf4,	Mitochondrial complex I deficiency,
240391_at, 218200_s_at, 218201_at	NADH dehydrogenase (ubiquinone) 1 beta subcomplex, 2, 8kDa	7q34,	4708,	hsa00190:Oxidative phosphorylation,hsa05010:Alzheimer's disease,hsa05012:Parkinson's disease,hsa05016:Huntington's disease,	NDUFB2,
201227_s_at, 214241_at	NADH dehydrogenase (ubiquinone) 1 beta subcomplex, 8, 19kDa	10q23.2-q23.33,	4714,	hsa00190:Oxidative phosphorylation,hsa05010:Alzheimer's disease,hsa05012:Parkinson's disease,hsa05016:Huntington's disease,	Ndufb8,
236356_at	NADH dehydrogenase (ubiquinone) Fe-S protein 1, 75kDa (NADH-coenzyme Q reductase)	2q33-q34,	4719,	hsa00190:Oxidative phosphorylation,hsa05010:Alzheimer's disease,hsa05012:Parkinson's disease,hsa05016:Huntington's disease,	NDUFS1,	Mitochondrial complex I deficiency,
203189_s_at, 203190_at, 232169_x_at	NADH dehydrogenase (ubiquinone) Fe-S protein 8, 23kDa (NADH-coenzyme Q reductase)	11q13,	4728,	hsa00190:Oxidative phosphorylation,hsa05010:Alzheimer's disease,hsa05012:Parkinson's disease,hsa05016:Huntington's disease,	Ndufs8,	Leigh syndrome,
209300_s_at	NECAP endocytosis associated 1	12p13.31,	25977,		Necap1,
1565743_at	NEDD4 binding protein 2-like 2	13q13.1,	10443,		N4BP2L2,
205004_at	NFKB repressing factor	Xq24,	55922,		NKRF,
211139_s_at, 209272_at, 208047_s_at	NGFI-A binding protein 1 (EGR1 binding protein 1)	2q32.3-q33,	4664,		NAB1,
212803_at, 216017_s_at	NGFI-A binding protein 2 (EGR1 binding protein 2)	12q13.3-q14.1,	4665,		NAB2,
223159_s_at	NIMA (never in mitosis gene a)-related kinase 6	9q33.3-q34.11,	10783,		Nek6,
232158_x_at	NIPA-like domain containing 1	4p12,	152519,		NIPAL1,
209706_at	NK3 homeobox 1	8p21,	4824,	hsa05200:Pathways in cancer,hsa05215:Prostate cancer,	NKX3-1,
218036_x_at	NMD3 homolog (S. cerevisiae)	3q26.1,	51068,		NMD3,
222837_s_at, 226998_at, 219158_s_at	NMDA receptor regulated 1	4q31.1,	80155,		naa15,
223076_s_at	NOL1/NOP2/Sun domain family, member 2	5p15.31,	54888,		nsun2,
1564248_at	NOL1/NOP2/Sun domain family, member 3	3q11.2,	63899,		NSUN3,
214011_s_at, 203023_at	NOP16 nucleolar protein homolog (yeast)	5q35.2,	51491,		NOP16,
214427_at	NOP2 nucleolar protein homolog (yeast)	12p13,	4839,		nop2,
201641_at	NPC-A-7; bone marrow stromal cell antigen 2	19p13.11,19p13.2,	100129681,684,		BST2,
218708_at	NTF2-like export factor 1	20p12-p11.2,	29107,		Nxt1,
224802_at, 224799_at	Nedd4 family interacting protein 2	13q31.1,	54602,		NDFIP2,
217584_at, 202679_at	Niemann-Pick disease, type C1	18q11-q12,	4864,	hsa04142:Lysosome,	npc1,	Niemann-Pick disease, type C1,Niemann-Pick disease, type D,
225439_at, 225438_at	NudC domain containing 1	8q23,	84955,		NUDCD1,
225510_at	OAF homolog (Drosophila)	11q23.3,	220323,		OAF,
222825_at	OTU domain containing 6B	8q21.3,	51633,		OTUD6B,
222878_s_at	OTU domain, ubiquitin aldehyde binding 2	14q32.13,	78990,		OTUB2,
213599_at	Opa interacting protein 5	15q15.1,	11339,		Oip5,
218886_at	PAK1 interacting protein 1	6p24.2,	55003,		PAK1IP1,
238706_at	PAP associated domain containing 4	5q14.1,	167153,		papd4,
237459_at, 243993_at	PCTAIRE protein kinase 2	12q23.1,	5128,		Cdk17,
213984_at	PDS5, regulator of cohesion maintenance, homolog A (S. cerevisiae)	4p14,	23244,		PDS5A,
216804_s_at, 203242_s_at, 212412_at, 213684_s_at, 203243_s_at, 211681_s_at	PDZ and LIM domain 5	4q22,	10611,		PDLIM5,
1569150_x_at, 203370_s_at, 1569149_at, 214266_s_at, 214121_x_at	PDZ and LIM domain 7 (enigma)	5q35.3,	9260,		Pdlim7,
219148_at	PDZ binding kinase	8p21.2,	55872,		PBK,
213407_at	PH domain and leucine rich repeat protein phosphatase 2	16q22.3,	23035,		PHLPP2,
204525_at	PHD finger protein 14	7p21.3,	9678,		PHF14,
1555789_s_at, 223081_at	PHD finger protein 23	11p15.5,17p13.1,	79142,		Phf23,
225309_at	PHD finger protein 5A	22q13.2,	84844,	hsa03040:Spliceosome,	phf5a,
223907_s_at	PIN2-interacting protein 1	8p23,	54984,		PINX1,
212527_at	PPPDE peptidase domain containing 2	22q13.2,	27351,		pppde2,
203056_s_at	PR domain containing 2, with ZNF domain	1p36.21,	7799,		PRDM2,
229515_at, 204005_s_at, 1563189_at	PRKC, apoptosis, WT1, regulator	12q21,	5074,		pawr,	Conduct disorder and ADHD: Evaluation of conduct problems as a categorical and quantitative trait in the international multicentre ADHD genetics study,
229428_at	PRO1102	10q11.21,	100133130,		LOC100133130,
1556656_at	PRO2055	2q23.3,	100129449,		LOC100129449,
202251_at	PRP3 pre-mRNA processing factor 3 homolog (S. cerevisiae)	1q21.1,	9129,	hsa03040:Spliceosome,	PRPF3,	Retinitis pigmentosa-18,
230270_at, 218040_at	PRP38 pre-mRNA processing factor 38 (yeast) domain containing B	1p13.3,	55119,	hsa03040:Spliceosome,	PRPF38B,
209162_s_at, 209161_at	PRP4 pre-mRNA processing factor 4 homolog (yeast)	9q31-q33,	9128,	hsa03040:Spliceosome,	PRPF4,
225204_at, 235744_at	PTC7 protein phosphatase homolog (S. cerevisiae)	12q24.11,	160760,		Pptc7,
234211_at	PTK2 protein tyrosine kinase 2	8q24-qter,	5747,	hsa04012:ErbB signaling pathway,hsa04062:Chemokine signaling pathway,hsa04360:Axon guidance,hsa04370:VEGF signaling pathway,hsa04510:Focal adhesion,hsa04670:Leukocyte transendothelial migration,hsa04810:Regulation of actin cytoskeleton,hsa05200:Pathways in cancer,hsa05222:Small cell lung cancer,	PTK2,
214374_s_at, 203736_s_at	PTPRF interacting protein, binding protein 1 (liprin beta 1)	12p11.23-p11.22,	8496,		PPFIBP1,
209336_at	PWP2 periodic tryptophan protein homolog (yeast)	21q22.3,	5822,		PWP2,
200006_at	Parkinson disease (autosomal recessive, early onset) 7	1p36.23,	11315,	hsa05012:Parkinson's disease,	PARK7,	Amyotrophic lateral sclerosis-Parkinsonism/dementia complex 2,Parkinson disease 7, autosomal recessive early-onset,
226089_at	RAB, member of RAS oncogene family-like 3	3q13.33,	285282,		RABL3,
207791_s_at	RAB1A, member RAS oncogene family	2p14,	5861,		RAB1A,
237864_at, 218360_at	RAB22A, member RAS oncogene family	20q13.32,	57403,	hsa04144:Endocytosis,	RAB22A,
204214_s_at	RAB32, member RAS oncogene family	6q24.3,	10981,		RAB32,
239202_at, 242629_at	RAB3B, member RAS oncogene family	1p32-p31,	5865,	hsa04530:Tight junction,	RAB3B,
239405_at	RAB7A, member RAS oncogene family	3q21.3,	7879,		RAB7A,	Charcot-Marie-Tooth disease, type 2B,
208819_at	RAB8A, member RAS oncogene family	19p13.1,	4218,		RAB8A,
223417_at, 224200_s_at	RAD18 homolog (S. cerevisiae)	3p25-p24,	56852,		RAD18,
201222_s_at, 223598_at	RAD23 homolog B (S. cerevisiae)	9q31.2,	5887,	hsa03420:Nucleotide excision repair,	RAD23B,
204146_at	RAD51 associated protein 1	12p13.2-p13.1,	10635,		RAD51AP1,
204558_at	RAD54-like (S. cerevisiae)	1p32,	8438,	hsa03440:Homologous recombination,	RAD54L,	Breast cancer, invasive intraductal,Colon adenocarcinoma,Lymphoma, non-Hodgkin,
201712_s_at, 226922_at	RAN binding protein 2	2q12.3,	5903,		Ranbp2,	Encephalopathy, acute necrotizing 1,
200750_s_at	RAN, member RAS oncogene family	12q24.3,	5901,		Ran,
214700_x_at, 226503_at, 233781_s_at, 241820_at, 236620_at, 233780_at	RAP1 interacting factor homolog (yeast)	2q23.3,	55183,		Rif1,
218668_s_at	RAP2C, member of RAS oncogene family	Xq25,	57826,		rap2c,
1557432_at	RAS protein activator like 2	1q24,	9462,		RASAL2,	Genome-wide association yields new sequence variants at seven loci that associate with measures of obesity,
1554080_at, 1553510_s_at	RCD1 required for cell differentiation1 homolog (S. pombe)	2q35,	9125,	hsa03018:RNA degradation,	RQCD1,
205333_s_at	RCE1 homolog, prenyl protein peptidase (S. cerevisiae)	11q13,	9986,		Rce1,
227340_s_at	RGM domain family, member B	5q21.1,	285704,		rgmb,
201846_s_at, 201845_s_at, 201844_s_at, 237456_at	RING1 and YY1 binding protein	3p13,	23429,		RYBP,
224450_s_at	RIO kinase 1 (yeast)	6p24.3,	83732,		RIOK1,
223267_at	RNA (guanine-9-) methyltransferase domain containing 1	3q12.3,	54931,		rg9mtd1,
212170_at, 212168_at	RNA binding motif protein 12; copine I	20q11.21,20q11.22,	10137,8904,		CPNE1,Rbm12,
236157_at, 239635_at, 1555639_a_at, 204178_s_at	RNA binding motif protein 14; RNA binding motif protein 4	11q13,11q13.1,	10432,5936,		RBM14,RBM4,
219286_s_at, 1555760_a_at, 1555761_x_at, 1555762_s_at, 232971_at	RNA binding motif protein 15	1p13,	64783,		RBM15,	Megakaryoblastic leukemia, acute,
212027_at, 212031_at, 212030_at, 212028_at, 212033_at, 236613_at, 1557081_at	RNA binding motif protein 25	14q24.3,	58517,	hsa03040:Spliceosome,	RBM25,
218593_at	RNA binding motif protein 28	7q32.1,	55131,		RBM28,	Alopecia, neurologic defects, and endocrinopathy syndrome,
238317_x_at, 238185_at, 225265_at	RNA binding motif, single stranded interacting protein 1	2q24.2,	5937,		RBMS1,
228802_at	RNA binding protein with multiple splicing 2	15q22.31,	348093,		RBPMS2,
204208_at, 211849_s_at, 204207_s_at, 211387_x_at	RNA guanylyltransferase and 5'-phosphatase	6q16,	8732,		Rngtt,
218544_s_at, 222666_s_at	RNA terminal phosphate cyclase-like 1	9p24.1-p23,	10171,		RCL1,
207223_s_at, 214697_s_at, 224618_at	ROD1 regulator of differentiation 1 (S. pombe)	9q32,	9991,		ROD1,
216902_s_at, 222204_s_at	RRN3 RNA polymerase I transcription factor homolog (S. cerevisiae)	16p12,	54700,		RRN3,
209567_at	RRS1 ribosome biogenesis regulator homolog (S. cerevisiae)	8q13.1,	23212,		rrs1,
229334_at	RUN and FYVE domain containing 3	4q13.3,	22902,		RUFY3,
216976_s_at	RYK receptor-like tyrosine kinase	3q22,	6259,		RYK,
213704_at, 209181_s_at	Rab geranylgeranyltransferase, beta subunit	1p31,	5876,		RABGGTB,
1558021_at, 203150_at	Rab9 effector protein with kelch motifs	9q33.3,	10244,		RABEPK,
1553535_a_at, 212125_at, 212127_at	Ran GTPase activating protein 1	22q13,	5905,		rangap1,
230078_at	Rap guanine nucleotide exchange factor (GEF) 6	5q31.1,	51735,		RAPGEF6,
225188_at, 225189_s_at, 225186_at	Ras association (RalGDS/AF-6) and pleckstrin homology domains 1	2q33,	65059,		Raph1,
204346_s_at	Ras association (RalGDS/AF-6) domain family member 1	3p21.3,	11186,	hsa05200:Pathways in cancer,hsa05219:Bladder cancer,hsa05223:Non-small cell lung cancer,	RASSF1,	Lung cancer,
1555780_a_at, 201451_x_at, 213409_s_at, 227633_at, 213404_s_at	Ras homolog enriched in brain	7q36,	6009,	hsa04150:mTOR signaling pathway,hsa04910:Insulin signaling pathway,	rheb,
236224_at, 236223_s_at	Ras-like without CAAX 1	1q22,	6016,		Rit1,	Does parental expressed emotion moderate genetic effects in ADHD? An exploration using a genome wide association scan,
204803_s_at, 204802_at	Ras-related associated with diabetes	16q22,	6236,		RRAD,
201168_x_at, 213606_s_at, 211716_x_at, 201167_x_at	Rho GDP dissociation inhibitor (GDI) alpha	17q25.3,	396,	hsa04722:Neurotrophin signaling pathway,	ARHGDIA,
225173_at	Rho GTPase activating protein 18	6q22.33,	93663,		arhgap18,
203910_at	Rho GTPase activating protein 29	1p22.1,	9411,		ARHGAP29,
212724_at	Rho family GTPase 3	2q23.3,	390,		rnd3,
235595_at, 209435_s_at, 1554783_s_at, 207629_s_at	Rho/Rac guanine nucleotide exchange factor (GEF) 2	1q21-q22,	9181,	hsa05130:Pathogenic Escherichia coli infection,	Arhgef2,
200872_at, 238909_at	S100 calcium binding protein A10	1q21,	6281,		S100A10,
227998_at	S100 calcium binding protein A16	1q21,	140576,		S100a16,
204268_at	S100 calcium binding protein A2	1q21,	6273,		S100A2,
206027_at	S100 calcium binding protein A3	1q21,	6274,		S100a3,
203186_s_at	S100 calcium binding protein A4	1q21,	6275,		S100a4,
228923_at, 217728_at	S100 calcium binding protein A6	1q21,	6277,		S100A6,
202917_s_at, 214370_at	S100 calcium binding protein A8	1q21,	6279,		S100A8,
203535_at	S100 calcium binding protein A9	1q21,	6280,		S100A9,
205449_at	SAC3 domain containing 1	11q13.1,	29901,		SAC3D1,
210790_s_at	SAR1 homolog A (S. cerevisiae)	10q22.1,	56681,		sar1a,
226742_at, 218254_s_at, 230397_at, 1554482_a_at	SAR1 homolog B (S. cerevisiae)	5q31.1,	51128,		Sar1B,	Anderson disease,Chylomicron retention disease,
205339_at	SCL/TAL1 interrupting locus	1q32,1q32|1p32,	6491,		STIL,	Microcephaly, primary autosomal recessive, 7,
223221_at	SCO cytochrome oxidase deficient homolog 1 (yeast)	17p12-p13,	6341,		sco1,	Hepatic failure, early onset, and neurologic disorder,
205241_at	SCO cytochrome oxidase deficient homolog 2 (yeast)	22q13.33,	9997,		SCO2,	Cardioencephalomyopathy, fatal infantile, due to cytochrome c oxidase deficiency,
221220_s_at	SCY1-like 2 (S. cerevisiae)	12q23.1,	55681,		SCYL2,
242190_at, 224037_at, 228408_s_at	SDA1 domain containing 1	4q21.1,	55153,		SDAD1,
236268_at, 224470_at	SEC22 vesicle trafficking protein homolog C (S. cerevisiae)	3p22.1,	9117,		sec22c,
216392_s_at, 209175_at	SEC23 interacting protein	10q25-q26,	11196,		SEC23IP,
212902_at	SEC24 family, member A (S. cerevisiae)	5q31.1,	10802,		Sec24a,
221931_s_at, 223225_s_at	SEH1-like (S. cerevisiae)	18p11.21,	81929,		seh1l,
228129_at, 217725_x_at, 227369_at, 210076_x_at, 209669_s_at, 217724_at, 210466_s_at	SERPINE1 mRNA binding protein 1	1p31,	26135,		serbp1,
223394_at	SERTA domain containing 1	19q13.1-q13.2,	29950,		Sertad1,
202656_s_at, 202657_s_at	SERTA domain containing 2	2p14,	9792,		SERTAD2,
219382_at	SERTA domain containing 3	19q13.2,	29946,		Sertad3,
206554_x_at	SET domain and mariner transposase fusion gene	3p26.2,	6419,	hsa00310:Lysine degradation,	setmar,
202199_s_at	SFRS protein kinase 1	6p21.3-p21.2,	6732,		srpk1,
225849_s_at, 225850_at, 232487_at, 226836_at	SFT2 domain containing 1	6q27,	113402,		Sft2d1,
230973_at	SH2 domain containing 5	1p36.12,	400745,		SH2D5,
207351_s_at	SH2 domain protein 2A	1q21,	9047,	hsa04370:VEGF signaling pathway,	SH2D2A,
203320_at	SH2B adaptor protein 3	12q24,	10019,	hsa04722:Neurotrophin signaling pathway,	SH2B3,	Celiac disease, susceptiblity to, 13,Diabetes mellitus, insulin-dependent, susceptibility to,Genome-wide association study of 14,000 cases of seven common diseases and 3,000 shared controls,Newly identified genetic risk variants for celiac disease related to the immune response,
219710_at	SH3 domain and tetratricopeptide repeats 2	5q32,	79628,		SH3TC2,	Charcot-Marie-Tooth disease, type 4C,
221269_s_at	SH3 domain binding glutamic acid-rich protein like 3	1p35-p34.3,	83442,		SH3BGRL3,
1555723_at, 225590_at, 225589_at	SH3 domain containing ring finger 1	4q32.3-q33,	57630,		sh3rf1,
201469_s_at	SHC (Src homology 2 domain containing) transforming protein 1	1q21,	6464,	hsa04012:ErbB signaling pathway,hsa04062:Chemokine signaling pathway,hsa04510:Focal adhesion,hsa04650:Natural killer cell mediated cytotoxicity,hsa04722:Neurotrophin signaling pathway,hsa04910:Insulin signaling pathway,hsa05214:Glioma,hsa05220:Chronic myeloid leukemia,	SHC1,
219493_at	SHC SH2-domain binding protein 1	16q11.2,	79801,		SHCBP1,
232176_at, 235976_at	SLIT and NTRK-like family, member 6	13q31.1,	84189,		Slitrk6,
227484_at, 1569269_s_at, 233888_s_at, 1554473_at, 1555875_at	SLIT-ROBO Rho GTPase activating protein 1	12q14.2,	57522,	hsa04360:Axon guidance,	SRGAP1,
239448_at	SMAD family member 3	15q22.33,	4088,	hsa04110:Cell cycle,hsa04310:Wnt signaling pathway,hsa04350:TGF-beta signaling pathway,hsa04520:Adherens junction,hsa05200:Pathways in cancer,hsa05210:Colorectal cancer,hsa05212:Pancreatic cancer,hsa05220:Chronic myeloid leukemia,	SMAD3,	Genomewide association analysis of coronary artery disease,
205188_s_at, 205187_at	SMAD family member 5	5q31,	4090,	hsa04350:TGF-beta signaling pathway,	Smad5,
204790_at	SMAD family member 7	18q21.1,	4092,	hsa04350:TGF-beta signaling pathway,	SMAD7,	A genome-wide association study identifies colorectal cancer susceptibility loci on chromosome 10p14 and 8q23.3,A genome-wide association study shows that common alleles of SMAD7 influence colorectal cancer risk,Colorectal cancer, susceptiblity to,Colorectal cancer, susceptiblity to, 3,Genome-wide association scan identifies a colorectal cancer susceptibility locus on 11q23 and replicates risk lo…
212666_at, 236370_at	SMAD specific E3 ubiquitin protein ligase 1	7q22.1,	57154,	hsa04120:Ubiquitin mediated proteolysis,hsa04144:Endocytosis,hsa04350:TGF-beta signaling pathway,	SMURF1,
232020_at	SMAD specific E3 ubiquitin protein ligase 2	17q22-q23,	64750,	hsa04120:Ubiquitin mediated proteolysis,hsa04144:Endocytosis,hsa04350:TGF-beta signaling pathway,	SMURF2,
222270_at	SMEK homolog 2, suppressor of mek1 (Dictyostelium)	2p16.1,	57223,		smek2,
244766_at, 210057_at	SMG1 homolog, phosphatidylinositol 3-kinase-related kinase (C. elegans)	16p12.3,	23049,		smg1,
200739_s_at	SMT3 suppressor of mif two 3 homolog 2 (S. cerevisiae) pseudogene; SMT3 suppressor of mif two 3 homolog 2 (S. cerevisiae); SMT3 suppressor of mif two 3 homolog 3 (S. cerevisiae)	17q25.1,21q22.3,6p22.1,	285829,6612,6613,		Sumo2,SUMO2P,SUMO3,
201085_s_at	SON DNA binding protein	21q22.1-q22.2,21q22.1-q22.2|21q22.11,	6651,		SON,
228038_at	SRY (sex determining region Y)-box 2	3q26.3-q27,	6657,		SOX2,	Microphthalmia, syndromic 3,Optic nerve hypoplasia and abnormalities of the central nervous system,
202935_s_at, 202936_s_at	SRY (sex determining region Y)-box 9	17q24.3-q25.1,	6662,		SOX9,	Acampomelic campomelic dysplasia,Campomelic dysplasia,Campomelic dysplasia with autosomal sex reversal,
226229_s_at	SSU72 RNA polymerase II CTD phosphatase homolog (S. cerevisiae)	1p36.33,	29101,		ssu72,
203217_s_at	ST3 beta-galactoside alpha-2,3-sialyltransferase 5	2p11.2,	8869,	hsa00604:Glycosphingolipid biosynthesis,	st3gal5,	Amish infantile epilepsy syndrome,
213355_at, 210942_s_at	ST3 beta-galactoside alpha-2,3-sialyltransferase 6	3q12.1,	10402,	hsa00601:Glycosphingolipid biosynthesis,	ST3GAL6,
227607_at, 227606_s_at	STAM binding protein-like 1	10q23.31,	57559,		STAMBPL1,
202223_at	STT3, subunit of the oligosaccharyltransferase complex, homolog A (S. cerevisiae)	11q23.3,	3703,	hsa00510:N-Glycan biosynthesis,	stt3a,
238303_at	STT3, subunit of the oligosaccharyltransferase complex, homolog B (S. cerevisiae)	3p23,	201595,	hsa00510:N-Glycan biosynthesis,	stt3b,
221727_at	SUB1 homolog (S. cerevisiae)	5p13.3,	10923,		sub1,
241185_at, 217946_s_at, 1555618_s_at	SUMO1 activating enzyme subunit 1	19q13.32,	10055,	hsa04120:Ubiquitin mediated proteolysis,	SAE1,
57703_at	SUMO1/sentrin specific peptidase 5	3q29,	205564,		Senp5,
217656_at, 208794_s_at, 208793_x_at, 214728_x_at, 213720_s_at, 215714_s_at	SWI/SNF related, matrix associated, actin dependent regulator of chromatin, subfamily a, member 4	19p13.2,	6597,		SMARCA4,
201072_s_at	SWI/SNF related, matrix associated, actin dependent regulator of chromatin, subfamily c, member 1	3p23-p21,	6599,		SMARCC1,
203183_s_at	SWI/SNF related, matrix associated, actin dependent regulator of chromatin, subfamily d, member 1	12q13-q14,	6602,		SMARCD1,
227210_at	Scm-like with four mbt domains 2	10p14,	57713,		SFMBT2,
201583_s_at, 210293_s_at, 201582_at	Sec23 homolog B (S. cerevisiae)	20p11.23,	10483,		SEC23B,
222385_x_at, 217716_s_at	Sec61 alpha 1 subunit (S. cerevisiae)	3q21.3,	29927,	hsa05110:Vibrio cholerae infection,	SEC61A1,
222824_at	Sec61 alpha 2 subunit (S. cerevisiae)	10p14,	55176,	hsa05110:Vibrio cholerae infection,	Sec61a2,
203484_at	Sec61 gamma subunit	7p11.2,	23480,	hsa05110:Vibrio cholerae infection,	sec61g,
1557458_s_at, 204657_s_at, 204656_at	Src homology 2 domain containing adaptor protein B	9p13.2-p13.1,	6461,		SHB,
206409_at	T-cell lymphoma invasion and metastasis 1	21q22.1,21q22.1|21q22.11,	7074,	hsa04062:Chemokine signaling pathway,hsa04810:Regulation of actin cytoskeleton,	tiam1,
227278_at	TAF13 RNA polymerase II, TATA box binding protein (TBP)-associated factor, 18kDa	1p13.3,	6884,	hsa03022:Basal transcription factors,	taf13,
227891_s_at, 241885_at, 227884_at, 234168_at, 202840_at	TAF15 RNA polymerase II, TATA box binding protein (TBP)-associated factor, 68kDa	17q11.1-q11.2,	8148,		taf15,	Chondrosarcoma, extraskeletal myxoid,
1554415_at	TAF5-like RNA polymerase II, p300/CBP-associated factor (PCAF)-associated factor, 65kDa	1q42.13,	27097,	hsa03022:Basal transcription factors,	TAF5L,
203893_at	TAF9 RNA polymerase II, TATA box binding protein (TBP)-associated factor, 32kDa	5q11.2-q13.1,	6880,	hsa03022:Basal transcription factors,	TAF9,
227454_at	TAO kinase 1	17q11.2,	57551,	hsa04010:MAPK signaling pathway,	Taok1,	A genome-wide association study identifies three loci associated with mean platelet volume,
206613_s_at	TATA box binding protein (TBP)-associated factor, RNA polymerase I, A, 48kDa	1q42,	9015,		Taf1a,
218750_at	TATA box binding protein (TBP)-associated factor, RNA polymerase I, D, 41kDa; small nucleolar RNA, H/ACA box 32; small nucleolar RNA, H/ACA box 25	11q21,	684959,692063,79101,		SNORA25,SNORA32,TAF1D,
213913_s_at, 213912_at	TBC1 domain family, member 30	12q14.3,	23329,		tbc1d30,
204526_s_at	TBC1 domain family, member 8 (with GRAM domain)	2q11.2,	11138,		TBC1D8,
212665_at	TCDD-inducible poly(ADP-ribose) polymerase	3q25.31,	25976,		TIPARP,
41037_at	TEA domain family member 4	12p13.3-p13.2,	7004,		tead4,
226320_at, 226319_s_at	THO complex 4	17q25.3,	10189,	hsa03040:Spliceosome,	thoc4,
213025_at	THUMP domain containing 1	16p12.2,	55623,		THUMPD1,
219248_at	THUMP domain containing 2	2p22.1,2p22.1|2p22-p21,	80745,		Thumpd2,	Genome-wide association scan for five major dimensions of personality,
225730_s_at	THUMP domain containing 3	3p25.3,	25917,		THUMPD3,
219258_at	TIMELESS interacting protein	15q22.31,	54962,		TIPIN,
201666_at	TIMP metallopeptidase inhibitor 1	Xp11.3-p11.23,	7076,		TIMP1,
227804_at	TLC domain containing 1	17q11.2,	116238,		TLCD1,
213882_at	TM2 domain containing 1	1p31.3,	83941,		TM2D1,
222507_s_at	TMEM9 domain family, member B	11p15.3,	56674,		TMEM9B,
205599_at	TNF receptor-associated factor 1	9q33-q34,	7185,	hsa05200:Pathways in cancer,hsa05222:Small cell lung cancer,	Traf1,
242473_at, 211899_s_at, 235688_s_at, 202871_at	TNF receptor-associated factor 4	17q11-q12,	9618,	hsa05200:Pathways in cancer,hsa05222:Small cell lung cancer,	TRAF4,
201391_at	TNF receptor-associated protein 1	16p13.3,	10131,		Trap1,
228737_at	TOX high mobility group box family member 2	20q13.12,	84969,		TOX2,
225402_at	TP53 regulating kinase	20q13.2,	112858,		TP53RK,
200822_x_at, 210050_at, 213011_s_at	TPI1 pseudogene; triosephosphate isomerase 1	12p13,1p31.1,	7167,729708,	hsa00010:Glycolysis / Gluconeogenesis,hsa00051:Fructose and mannose metabolism,hsa00562:Inositol phosphate metabolism,	TPI1,TPI1P1,	Hemolytic anemia due to triosephosphate isomerase deficiency,
210052_s_at	TPX2, microtubule-associated, homolog (Xenopus laevis)	20q11.2,	22974,		Tpx2,
210458_s_at, 209451_at	TRAF family member-associated NFKB activator	2q24-q31,	10010,	hsa04622:RIG-I-like receptor signaling pathway,	TANK,
213107_at, 213109_at	TRAF2 and NCK interacting kinase	3q26.2-q26.31,	23043,		TNIK,	A Genome-Wide Association Study of Schizophrenia Using Brain Activation as a Quantitative Phenotype,
239385_at	TRK-fused gene	3q12.2,	10342,	hsa05200:Pathways in cancer,hsa05216:Thyroid cancer,	TFG,	Chondrosarcoma, extraskeletal myxoid,
203701_s_at, 210463_x_at	TRM1 tRNA methyltransferase 1 homolog (S. cerevisiae)	19p13.13,	55621,		Trmt1,
227653_at	TRM5 tRNA methyltransferase 5 homolog (S. cerevisiae)	14q23.1,	57570,		trmt5,
235315_at, 215111_s_at	TSC22 domain family, member 1	13q14,	8848,		Tsc22d1,
204094_s_at, 210954_s_at	TSC22 domain family, member 2	3q25.1,	9819,		TSC22D2,
239042_at, 218156_s_at, 221987_s_at	TSR1, 20S rRNA accumulation, homolog (S. cerevisiae)	17p13.3,	55720,		tsr1,
204822_at	TTK protein kinase	6q13-q21,	7272,	hsa04110:Cell cycle,	ttk,
226784_at, 214729_at	TWIST neighbor	7p15.3,	221830,		twistnb,
202385_s_at	Treacher Collins-Franceschetti syndrome 1	5q32-q33.1,	6949,		TCOF1,	Treacher Collins mandibulofacial dysostosis,
238190_at	Tu translation elongation factor, mitochondrial	16p11.2,	7284,		Tufm,	Combined oxidative phosphorylation deficiency 4,
242499_at, 231904_at, 232141_at	U2 small nuclear RNA auxiliary factor 1	21q22.3,	7307,	hsa03040:Spliceosome,	u2af1,
218381_s_at, 214171_s_at, 218382_s_at, 229508_at	U2 small nuclear RNA auxiliary factor 2	19q13.42,	11338,	hsa03040:Spliceosome,	U2AF2,
236696_at, 212060_at	U2-associated SR140 protein	3q23,	23350,	hsa03040:Spliceosome,	SR140,
235003_at	U2AF homology motif (UHM) kinase 1	1q23.3,	127933,		Uhmk1,
1553959_a_at	UDP-Gal:betaGal beta 1,3-galactosyltransferase polypeptide 6	1p36.33,	126792,	hsa00532:Chondroitin sulfate biosynthesis,hsa00534:Heparan sulfate biosynthesis,	B3galt6,
210243_s_at	UDP-Gal:betaGlcNAc beta 1,4- galactosyltransferase, polypeptide 3	1q21-q23,	8703,	hsa00510:N-Glycan biosynthesis,hsa00533:Keratan sulfate biosynthesis,hsa00601:Glycosphingolipid biosynthesis,	B4GALT3,
1559391_s_at, 221484_at, 221485_at	UDP-Gal:betaGlcNAc beta 1,4- galactosyltransferase, polypeptide 5	20q13.1-q13.2,	9334,	hsa00512:O-Glycan biosynthesis,	B4galt5,
222870_s_at, 219326_s_at	UDP-GlcNAc:betaGal beta-1,3-N-acetylglucosaminyltransferase 1; UDP-GlcNAc:betaGal beta-1,3-N-acetylglucosaminyltransferase 2	11q13.1,2p15,	10678,11041,	hsa00533:Keratan sulfate biosynthesis,hsa00601:Glycosphingolipid biosynthesis,	b3gnt1,B3GNT2,
204856_at	UDP-GlcNAc:betaGal beta-1,3-N-acetylglucosaminyltransferase 3	19p13.1,	10331,	hsa00601:Glycosphingolipid biosynthesis,	B3gnt3,
225612_s_at, 1554835_a_at	UDP-GlcNAc:betaGal beta-1,3-N-acetylglucosaminyltransferase 5	3q28,	84002,	hsa00601:Glycosphingolipid biosynthesis,	b3gnt5,
1568618_a_at	UDP-N-acetyl-alpha-D-galactosamine:polypeptide N-acetylgalactosaminyltransferase 13 (GalNAc-T13); UDP-N-acetyl-alpha-D-galactosamine:polypeptide N-acetylgalactosaminyltransferase 1 (GalNAc-T1)	18q12.1,2q23.3-q24.1,	114805,2589,	hsa00512:O-Glycan biosynthesis,	GALNT1,GALNT13,	Genetic correlates of longevity and selected age-related phenotypes: a genome-wide association study in the Framingham Study,
231832_at	UDP-N-acetyl-alpha-D-galactosamine:polypeptide N-acetylgalactosaminyltransferase 4 (GalNAc-T4)	12q21.3-q22,	8693,	hsa00512:O-Glycan biosynthesis,	GALNT4,
1554079_at	UDP-N-acetyl-alpha-D-galactosamine:polypeptide N-acetylgalactosaminyltransferase-like 4	11p15.3,	374378,	hsa00512:O-Glycan biosynthesis,	Galntl4,
209340_at	UDP-N-acteylglucosamine pyrophosphorylase 1	1q23.3,	6675,	hsa00520:Amino sugar and nucleotide sugar metabolism,	UAP1,
221765_at, 204881_s_at	UDP-glucose ceramide glucosyltransferase	9q31,	7357,	hsa00600:Sphingolipid metabolism,	UGCG,
203343_at	UDP-glucose dehydrogenase	4p15.1,	7358,	hsa00040:Pentose and glucuronate interconversions,hsa00053:Ascorbate and aldarate metabolism,hsa00500:Starch and sucrose metabolism,hsa00520:Amino sugar and nucleotide sugar metabolism,	UGDH,
219675_s_at, 225583_at	UDP-glucuronate decarboxylase 1	2q12.2,	80146,	hsa00500:Starch and sucrose metabolism,hsa00520:Amino sugar and nucleotide sugar metabolism,	UXS1,
238542_at	UL16 binding protein 2	6q25,	80328,	hsa04650:Natural killer cell mediated cytotoxicity,	ULBP2,
205284_at	URB2 ribosome biogenesis 2 homolog (S. cerevisiae)	1q42.13,	9816,		URB2,
218235_s_at	UTP11-like, U3 small nucleolar ribonucleoprotein, (yeast)	1p34.3,	51118,		UTP11L,
221514_at, 221098_x_at	UTP14, U3 small nucleolar ribonucleoprotein, homolog A (yeast)	Xq25,	10813,		Utp14a,
228050_at, 228043_at	UTP15, U3 small nucleolar ribonucleoprotein, homolog (S. cerevisiae)	5q13.2,	84135,		UTP15,
238562_at, 238561_s_at	UTP23, small subunit (SSU) processome component, homolog (yeast)	8q24.11,	84294,		UTP23,
209486_at	UTP3, small subunit (SSU) processome component, homolog (S. cerevisiae)	4q13.3,	57050,		UTP3,
229348_at, 219131_at	UbiA prenyltransferase domain containing 1	1p36-p34.1,	29914,		UBIAD1,	Corneal dystrophy, crystalline, of Schnyder,Corneal dystrophy, crystalline, Schnyder,
205586_x_at	VGF nerve growth factor inducible	7q22.1,	7425,		VGF,
204042_at	WAS protein family, member 3	13q12,	10810,	hsa04520:Adherens junction,hsa04666:Fc gamma R-mediated phagocytosis,	WASF3,
202664_at	WAS/WASL interacting protein family, member 1	2q31.1,	7456,		WIPF1,
1560112_at	WD repeat and FYVE domain containing 2	13q14.3,	115825,		WDFY2,
216228_s_at	WD repeat and HMG-box DNA binding protein 1	14q22.3,	11169,		Wdhd1,
240282_at, 200611_s_at, 210935_s_at	WD repeat domain 1	4p16.1,	9948,		wdr1,	Association of a common nonsynonymous variant in GLUT9 with serum uric acid levels in old order amish,Genome-wide association study identifies genes for biomarkers of cardiovascular disease: serum urate and dyslipidemia,
218512_at	WD repeat domain 12	2q33.1,	55759,		Wdr12,
209461_x_at	WD repeat domain 18	19p13.3,	57418,		wdr18,
218882_s_at	WD repeat domain 3	1p13-p12,	10885,		Wdr3,
229141_at, 222763_s_at	WD repeat domain 33	2q14.3,	55339,		WDR33,
226180_at, 238677_at	WD repeat domain 36	5q22.1,	134430,		WDR36,	adult-onset primary open angle glaucoma,Glaucoma 1, open angle, G,
226882_x_at, 235551_at, 221632_s_at, 241937_s_at	WD repeat domain 4	21q22.3,	10785,		wdr4,
214662_at	WD repeat domain 43	2p23.2,	23160,		WDR43,
223308_s_at	WD repeat domain 5	9q34,	11091,		WDR5,
219809_at	WD repeat domain 55	5q31.3,	54853,		Wdr55,
221531_at, 237208_at, 215156_at	WD repeat domain 61	15q25.1,	80349,	hsa03018:RNA degradation,	Wdr61,
1553123_at, 1553125_x_at	WD repeat domain 62	19q13.12,	284403,		Wdr62,
1556429_a_at	WD repeat domain 67	8q24.13,	93594,		WDR67,
221712_s_at, 218278_at	WD repeat domain 74	11q12.3,	54663,		WDR74,
224721_at	WD repeat domain 75	2q32.2,	84128,		WDR75,
201421_s_at, 201420_s_at	WD repeat domain 77	1p13.2,	79084,		WDR77,
235025_at	WD repeat domain 89	14q23.2,	112840,		Wdr89,
204507_s_at	WD repeat domain 92	2p14,	116143,		WDR92,
243388_at, 231784_s_at, 220843_s_at	WD repeats and SOF1 domain containing	8q22.3,	25879,		dcaf13,
212533_at, 215711_s_at	WEE1 homolog (S. pombe)	11p15.3-p15.1,	7465,	hsa04110:Cell cycle,	wee1,
236725_at	WW and C2 domain containing 1	5q35.1,	23286,		WWC1,	Memory, enhanced, association with,
202133_at, 202132_at, 202134_s_at	WW domain containing transcription regulator 1	3q23-q24,	25937,		WWTR1,
207628_s_at	Williams Beuren syndrome chromosome region 22		114049,	hsa00150:Androgen and estrogen metabolism,hsa00340:Histidine metabolism,hsa00350:Tyrosine metabolism,hsa00450:Selenoamino acid metabolism,	Wbscr22,
206067_s_at	Wilms tumor 1	11p13,	7490,		wt1,	Denys-Drash syndrome,Frasier syndrome,Meacham syndrome,Mesangial sclerosis, isolated diffuse,WAGR syndrome,Wilms tumor, type 1,
1560274_at, 227621_at	Wilms tumor 1 associated protein	6q25-q27,	9589,		WTAP,	Variants in TF and HFE explain approximately 40% of genetic variation in serum-transferrin levels,
216094_at, 205809_s_at	Wiskott-Aldrich syndrome-like	7q31.3,7q31.31,	8976,	hsa04062:Chemokine signaling pathway,hsa04520:Adherens junction,hsa04666:Fc gamma R-mediated phagocytosis,hsa04810:Regulation of actin cytoskeleton,hsa05130:Pathogenic Escherichia coli infection,	WASL,
200670_at	X-box binding protein 1	22q12.1,	7494,		Xbp1,	Bipolar disorder, susceptibility to,Major affective disorder-7, susceptibility to,
243026_x_at	X-linked inhibitor of apoptosis	Xq25,	331,	hsa04120:Ubiquitin mediated proteolysis,hsa04210:Apoptosis,hsa04510:Focal adhesion,hsa04621:NOD-like receptor signaling pathway,hsa05200:Pathways in cancer,hsa05222:Small cell lung cancer,	XIAP,	Lymphoproliferative syndrome, X-linked, 2,
208453_s_at	X-prolyl aminopeptidase (aminopeptidase P) 1, soluble	10q25.3,	7511,		XPNPEP1,
216299_s_at	X-ray repair complementing defective repair in Chinese hamster cells 3	14q32.3,	7517,	hsa03440:Homologous recombination,	xrcc3,	Breast cancer, susceptibility to,Melanoma, cutaneous malignant, susceptibility to,
232633_at, 233007_at	X-ray repair complementing defective repair in Chinese hamster cells 5 (double-strand-break rejoining)	2q35,	7520,	hsa03450:Non-homologous end-joining,	XRCC5,
215308_at	X-ray repair complementing defective repair in Chinese hamster cells 6; similar to ATP-dependent DNA helicase II, 70 kDa subunit	22q13.2-q13.31,Xq28,	2547,389901,	hsa03450:Non-homologous end-joining,	LOC389901,XRCC6,
208628_s_at, 208627_s_at	Y box binding protein 1	1p34,	4904,		ybx1,
215207_x_at	YDD19 protein	13q12,	11049,		YDD19,
236462_at	YEATS domain containing 2	3q27.1,	55689,		YEATS2,
232216_at	YME1-like 1 (S. cerevisiae)	10p14,	10730,		YME1L1,
215150_at, 227309_at	YOD1 OTU deubiquinating enzyme 1 homolog (S. cerevisiae)	1q32.1,	55432,	hsa00903:Limonene and pinene degradation,hsa01040:Biosynthesis of unsaturated fatty acids,	YOD1,
212340_at	Yip1 domain family, member 6	Xq12,	286451,		YIPF6,
202418_at	Yip1 interacting factor homolog A (S. cerevisiae)	11q13,	10897,		YIF1A,
218349_s_at	Zwilch, kinetochore associated, homolog (Drosophila)	15q22.31,	55055,		ZWILCH,
1552470_a_at	abhydrolase domain containing 11	7q11.23,	83451,		abhd11,
235348_at, 234993_at	abhydrolase domain containing 13	13q33.3,	84945,		abhd13,	Conduct disorder and ADHD: Evaluation of conduct problems as a categorical and quantitative trait in the international multicentre ADHD genetics study,
205566_at, 87100_at, 228490_at	abhydrolase domain containing 2	15q26.1,	11057,		ABHD2,
209608_s_at	acetyl-Coenzyme A acetyltransferase 2	6q25.3,	39,	hsa00071:Fatty acid metabolism,hsa00072:Synthesis and degradation of ketone bodies,hsa00280:Valine, leucine and isoleucine degradation,hsa00310:Lysine degradation,hsa00380:Tryptophan metabolism,hsa00620:Pyruvate metabolism,hsa00640:Propanoate metabolism,hsa00650:Butanoate metabolism,hsa00900:Terpenoid backbone biosynthesis,	Acat2,
229128_s_at	acidic (leucine-rich) nuclear phosphoprotein 32 family, member E	1q21.2,	81611,		ANP32E,
203563_at	actin filament associated protein 1	4p16,	60312,		AFAP1,
226914_at, 223101_s_at, 220966_x_at, 226915_s_at	actin related protein 2/3 complex, subunit 5-like	9q33.3,	81873,	hsa04666:Fc gamma R-mediated phagocytosis,hsa04810:Regulation of actin cytoskeleton,hsa05130:Pathogenic Escherichia coli infection,	ARPC5L,
213867_x_at, 200801_x_at, 224594_x_at	actin, beta	7p15-p12,	60,	hsa04510:Focal adhesion,hsa04520:Adherens junction,hsa04530:Tight junction,hsa04670:Leukocyte transendothelial migration,hsa04810:Regulation of actin cytoskeleton,hsa05110:Vibrio cholerae infection,hsa05130:Pathogenic Escherichia coli infection,hsa05410:Hypertrophic cardiomyopathy (HCM),hsa05412:Arrhythmogenic right ventricular cardiomyopathy (ARVC),hsa05414:Dilated cardiomyopathy,hsa05416:Viral …	ACTB,	Dystonia, juvenile-onset,
212988_x_at, 221607_x_at, 211995_x_at, 211983_x_at, 201550_x_at, 211970_x_at, 212363_x_at, 213214_x_at, 224585_x_at	actin, gamma 1	17q25,	71,	hsa04510:Focal adhesion,hsa04520:Adherens junction,hsa04530:Tight junction,hsa04670:Leukocyte transendothelial migration,hsa04810:Regulation of actin cytoskeleton,hsa05110:Vibrio cholerae infection,hsa05130:Pathogenic Escherichia coli infection,hsa05410:Hypertrophic cardiomyopathy (HCM),hsa05412:Arrhythmogenic right ventricular cardiomyopathy (ARVC),hsa05414:Dilated cardiomyopathy,hsa05416:Viral …	ACTG1,	Deafness, autosomal dominant 20/26,
202666_s_at	actin-like 6A	3q26.33,	86,		actl6a,
208637_x_at, 211160_x_at, 208636_at	actinin, alpha 1	14q24.1-q24.2,14q24.1-q24.2|14q24|14q22-q24,	87,	hsa04510:Focal adhesion,hsa04520:Adherens junction,hsa04530:Tight junction,hsa04670:Leukocyte transendothelial migration,hsa04810:Regulation of actin cytoskeleton,hsa05322:Systemic lupus erythematosus,hsa05412:Arrhythmogenic right ventricular cardiomyopathy (ARVC),	actn1,
231269_at, 212815_at	activating signal cointegrator 1 complex subunit 3	6q16.1-q16.3,	10973,		ASCC3,
1558233_s_at	activating transcription factor 1	12q13,	466,		ATF1,
202672_s_at, 1554980_a_at	activating transcription factor 3	1q32.3,	467,		atf3,
204999_s_at	activating transcription factor 5	19q13.3,	22809,		ATF5,
201660_at, 201661_s_at, 201662_s_at	acyl-CoA synthetase long-chain family member 3	2q34-q35,	2181,	hsa00071:Fatty acid metabolism,hsa03320:PPAR signaling pathway,hsa04920:Adipocytokine signaling pathway,	ACSL3,
1557418_at	acyl-CoA synthetase long-chain family member 4	Xq22.3-q23,	2182,	hsa00071:Fatty acid metabolism,hsa03320:PPAR signaling pathway,hsa04920:Adipocytokine signaling pathway,	Acsl4,	Mental retardation, X-linked 68,Mental retardation, X-linked nonspecific, 63,
221641_s_at	acyl-CoA thioesterase 9	Xp22.11,	23597,		acot9,
205364_at	acyl-Coenzyme A oxidase 2, branched chain	3p14.3,	8309,	hsa00120:Primary bile acid biosynthesis,hsa03320:PPAR signaling pathway,	Acox2,
205196_s_at, 205195_at	adaptor-related protein complex 1, sigma 1 subunit	7q22.1,	1174,	hsa04142:Lysosome,	AP1S1,
1555731_a_at, 1555734_x_at, 1555733_s_at	adaptor-related protein complex 1, sigma 3 subunit	2q36.1,	130340,	hsa04142:Lysosome,	ap1s3,
208074_s_at, 202120_x_at, 211047_x_at	adaptor-related protein complex 2, sigma 1 subunit	19q13.2-q13.3,	1175,	hsa04144:Endocytosis,hsa05016:Huntington's disease,	AP2S1,
1569053_at	adaptor-related protein complex 3, mu 2 subunit	8p11.2,	10947,	hsa04142:Lysosome,	AP3M2,
210278_s_at	adaptor-related protein complex 4, sigma 1 subunit	14q12,	11154,	hsa04142:Lysosome,	ap4s1,
216705_s_at, 204639_at	adenosine deaminase	20q12-q13.11,	100,	hsa00230:Purine metabolism,hsa05340:Primary immunodeficiency,	ada,	Adenosine deaminase deficiency, partial,Severe combined immunodeficiency due to ADA deficiency,
236090_at, 201196_s_at, 201197_at	adenosylmethionine decarboxylase 1	6q21-q22,	262,	hsa00270:Cysteine and methionine metabolism,hsa00330:Arginine and proline metabolism,	AMD1,
209321_s_at, 209320_at	adenylate cyclase 3	2p23.3,	109,	hsa00230:Purine metabolism,hsa04020:Calcium signaling pathway,hsa04062:Chemokine signaling pathway,hsa04114:Oocyte meiosis,hsa04270:Vascular smooth muscle contraction,hsa04540:Gap junction,hsa04740:Olfactory transduction,hsa04912:GnRH signaling pathway,hsa04914:Progesterone-mediated oocyte maturation,hsa04916:Melanogenesis,hsa05110:Vibrio cholerae infection,hsa05414:Dilated cardiomyopathy,	ADCY3,	Many sequence variants affecting diversity of adult human height,
212174_at, 212175_s_at, 212173_at, 212172_at, 205996_s_at, 208967_s_at	adenylate kinase 2	1p34,	204,	hsa00230:Purine metabolism,	Ak2,
204348_s_at	adenylate kinase 3-like 2; adenylate kinase 3-like 1	12p11.21,1p31.3,	205,645619,	hsa00230:Purine metabolism,	AK3L1,AK3L2,
202144_s_at, 210250_x_at	adenylosuccinate lyase	22q13.1,22q13.1|22q13.2,	158,	hsa00230:Purine metabolism,hsa00250:Alanine, aspartate and glutamate metabolism,	ADSL,	Adenylosuccinase deficiency,
201281_at	adhesion regulating molecule 1	20q13.33,	11047,		Adrm1,
226834_at, 228082_at	adipocyte-specific adhesion molecule	11q24.1,	79827,		ASAM,
206170_at	adrenergic, beta-2-, receptor, surface	5q31-q32,	154,	hsa04020:Calcium signaling pathway,hsa04080:Neuroactive ligand-receptor interaction,hsa04144:Endocytosis,	ADRB2,	Asthma, nocturnal, susceptibility to,Beta-2-adrenoreceptor agonist, reduced response to,Obesity, susceptibility to,
202912_at	adrenomedullin	11p15.4,	133,		ADM,
222458_s_at, 215029_at, 217893_s_at, 222459_at	akirin 1	1p34.3,	79647,		AKIRIN1,
227368_at	akirin 2	6q15,	55122,		akirin2,
209646_x_at, 209645_s_at	aldehyde dehydrogenase 1 family, member B1	9p11.1,	219,	hsa00010:Glycolysis / Gluconeogenesis,hsa00053:Ascorbate and aldarate metabolism,hsa00071:Fatty acid metabolism,hsa00280:Valine, leucine and isoleucine degradation,hsa00310:Lysine degradation,hsa00330:Arginine and proline metabolism,hsa00340:Histidine metabolism,hsa00380:Tryptophan metabolism,hsa00410:beta-Alanine metabolism,hsa00561:Glycerolipid metabolism,hsa00620:Pyruvate metabolism,hsa00640:P…	ALDH1B1,
205083_at	aldehyde oxidase 1	2q33,	316,	hsa00280:Valine, leucine and isoleucine degradation,hsa00350:Tyrosine metabolism,hsa00380:Tryptophan metabolism,hsa00750:Vitamin B6 metabolism,hsa00760:Nicotinate and nicotinamide metabolism,hsa00982:Drug metabolism,	AOX1,
206561_s_at	aldo-keto reductase family 1, member B10 (aldose reductase); aldo-keto reductase family 1, member B10-like	7q33,	441282,57016,	hsa00051:Fructose and mannose metabolism,hsa00591:Linoleic acid metabolism,hsa00650:Butanoate metabolism,	Akr1b10,AKR1B15,
225625_at	alkB, alkylation repair homolog 2 (E. coli)	12q24.11,	121642,		ALKBH2,
1553101_a_at, 228034_x_at	alkB, alkylation repair homolog 5 (E. coli)	17p11.2,	54890,		Alkbh5,
235610_at	alkB, alkylation repair homolog 8 (E. coli)	11q22.3,	91801,		Alkbh8,
222687_s_at, 222688_at	alkaline ceramidase 3	11q13.5,	55331,	hsa00600:Sphingolipid metabolism,	ACER3,
205633_s_at	aminolevulinate, delta-, synthase 1	3p21.1,	211,	hsa00260:Glycine, serine and threonine metabolism,hsa00860:Porphyrin and chlorophyll metabolism,	ALAS1,
205239_at, 1557285_at	amphiregulin; amphiregulin B	4q13-q21,4q13.3,	374,727738,	hsa04012:ErbB signaling pathway,	AREG,AREGB,
200602_at	amyloid beta (A4) precursor protein	21q21.2,21q21.2|21q21.3,	351,	hsa05010:Alzheimer's disease,	APP,	Alzheimer disease 1, familial,Alzheimer disease-1, APP-related,Amyloidosis, cerebroarterial, Dutch and Italian types,Amyloidosis, cerebroarterial, Dutch type,Amyloidosis, cerebroarterial, Iowa type,Cerebral amyloid angiopathy, Dutch, Italian, Iowa, Flemish, Arctic variants,Dementia, early-onset progressive, autosomal recessive,
232184_at	amyotrophic lateral sclerosis 2 (juvenile)	2q33.1,	57679,	hsa05014:Amyotrophic lateral sclerosis (ALS),	ALS2,	Amyotrophic lateral sclerosis, juvenile,Primary lateral sclerosis, juvenile,Spastic paralysis, infantile onset ascending,
1553956_at	amyotrophic lateral sclerosis 2 (juvenile) chromosome region, candidate 4		65062,		Als2cr4,
229267_at	anaphase promoting complex subunit 1; similar to anaphase promoting complex subunit 1	2,2q12.1,	100133898,100133982,64682,	hsa04110:Cell cycle,hsa04114:Oocyte meiosis,hsa04120:Ubiquitin mediated proteolysis,hsa04914:Progesterone-mediated oocyte maturation,	ANAPC1,LOC100133898,LOC100133982,
239651_at	anaphase promoting complex subunit 5	12q24.31,	51433,	hsa04110:Cell cycle,hsa04114:Oocyte meiosis,hsa04120:Ubiquitin mediated proteolysis,hsa04914:Progesterone-mediated oocyte maturation,	ANAPC5,
225521_at	anaphase promoting complex subunit 7	12q24.11,	51434,	hsa04110:Cell cycle,hsa04114:Oocyte meiosis,hsa04120:Ubiquitin mediated proteolysis,hsa04914:Progesterone-mediated oocyte maturation,	anapc7,
203002_at	angiomotin like 2	3q21-q22,	51421,		Amotl2,
223333_s_at, 221009_s_at	angiopoietin-like 4	19p13.3,	51129,	hsa03320:PPAR signaling pathway,	ANGPTL4,	Common variants at 30 loci contribute to polygenic dyslipidemia,Reduced triglycerides, susceptibility to,
222608_s_at, 1552619_a_at	anillin, actin binding protein	7p15-p14,	54443,		Anln,
212819_at, 212818_s_at	ankyrin repeat and SOCS box-containing 1	2q37,	51665,		ASB1,
227915_at, 233857_s_at	ankyrin repeat and SOCS box-containing 2	14q31-q32,	51676,		Asb2,
1556361_s_at	ankyrin repeat domain 13C	1p32.3-p31.3,	81573,		Ankrd13c,
242045_at	ankyrin repeat domain 18A	9p13.1,	253650,		ANKRD18A,
238439_at	ankyrin repeat domain 22	10q23.31,	118932,		ANKRD22,
223542_at	ankyrin repeat domain 32	5q15,	84250,		ANKRD32,
227337_at	ankyrin repeat domain 37	4q35.1,	353322,		Ankrd37,
236189_at	ankyrin repeat domain 50	4q28.1,	57182,		ANKRD50,
219496_at, 227034_at	ankyrin repeat domain 57	2q13,	65124,		ANKRD57,
201012_at, 233011_at	annexin A1	9q12-q21.2,9q12-q21.2|9q12-q21.2,	301,		ANXA1,
1568126_at	annexin A2 pseudogene 3; annexin A2; annexin A2 pseudogene 1	10q21-q22,15q21-q22,4q21-q31,	302,303,305,		ANXA2,ANXA2P1,ANXA2P3,
209369_at	annexin A3	4q13-q22,	306,		anxa3,
200782_at	annexin A5	4q26-q28,4q26-q28|4q28-q32,	308,		ANXA5,
1555536_at, 225524_at, 228573_at	anthrax toxin receptor 2	4q21.21,	118429,		ANTXR2,	Fibromatosis, juvenile hyaline,Hyalinosis, infantile systemic,
212022_s_at	antigen identified by monoclonal antibody Ki-67	10q25-qter,	4288,		MKI67,	Genome-wide association to body mass index and waist circumference: the Framingham Heart Study 100K project,
201772_at, 240231_at	antizyme inhibitor 1	8q22.3,	51582,		AZIN1,
209165_at	apoptosis antagonizing transcription factor	17q11.2-q12,	26574,		AATF,
219361_s_at	apoptosis enhancing nuclease	15q26.1,	64782,		AEN,
203946_s_at	arginase, type II	14q24.1-q24.3,	384,	hsa00330:Arginine and proline metabolism,	arg2,
227448_at	arginine and glutamate rich 1	13q33.3,	55082,		arglu1,
207076_s_at	argininosuccinate synthetase 1	9q34.1,	445,	hsa00250:Alanine, aspartate and glutamate metabolism,hsa00330:Arginine and proline metabolism,	ASS1,	Citrullinemia,
1559121_s_at, 227932_at, 201228_s_at, 238068_at	ariadne homolog 2 (Drosophila)	3p21.2-p21.3,	10425,		Arih2,
221758_at	armadillo repeat containing 6	19p13.11,	93436,		Armc6,
1555279_at, 1555281_x_at, 219094_at	armadillo repeat containing 8	3q22.3,	25852,		armc8,
225283_at	arrestin domain containing 4	15q26.3,	91947,		arrdc4,
202820_at	aryl hydrocarbon receptor	7p15,	196,		ahr,
224204_x_at, 220658_s_at	aryl hydrocarbon receptor nuclear translocator-like 2	12p12.2-p11.2,	56938,		ARNTL2,
222152_at	aryl-hydrocarbon receptor repressor; programmed cell death 6	5p15.3,5p15.33,	10016,57491,		AHRR,pdcd6,
225847_at	arylacetamide deacetylase-like 1	3q26.31,	57552,		NCEH1,
219973_at	arylsulfatase family, member J	4q26,	79642,		ARSJ,
219918_s_at, 239002_at, 232238_at	asp (abnormal spindle) homolog, microcephaly associated (Drosophila)	1q31,	259266,		ASPM,	Microcephaly, primary autosomal recessive, 5,Microcephaly, primary autosomal recessive, 5, with or without simplified gyral pattern,
205047_s_at	asparagine synthetase	7q21.3,	440,	hsa00250:Alanine, aspartate and glutamate metabolism,hsa00910:Nitrogen metabolism,	asnS,
236626_at	asparagine-linked glycosylation 1, beta-1,4-mannosyltransferase homolog (S. cerevisiae)	16p13.3,	56052,	hsa00510:N-Glycan biosynthesis,	ALG1,	Congenital disorder of glycosylation, type Ik,
219015_s_at, 222808_at	asparagine-linked glycosylation 13 homolog (S. cerevisiae)	Xq23,	79868,	hsa00510:N-Glycan biosynthesis,	ALG13,
1553954_at	asparagine-linked glycosylation 14 homolog (S. cerevisiae)	1p21.3,	199857,	hsa00510:N-Glycan biosynthesis,	ALG14,
218203_at, 222556_at	asparagine-linked glycosylation 5, dolichyl-phosphate beta-glucosyltransferase homolog (S. cerevisiae)	13q13.3,	29880,	hsa00510:N-Glycan biosynthesis,	Alg5,
203545_at	asparagine-linked glycosylation 8, alpha-1,3-glucosyltransferase homolog (S. cerevisiae)	11q14.1,	79053,	hsa00510:N-Glycan biosynthesis,	ALG8,	Congenital disorder of glycosylation, type Ih,
225008_at, 210896_s_at, 224996_at, 209135_at	aspartate beta-hydroxylase	8q12.1,	444,		asph,
201623_s_at, 244000_at, 201624_at	aspartyl-tRNA synthetase	2q21.3,	1615,	hsa00970:Aminoacyl-tRNA biosynthesis,	Dars,
218365_s_at	aspartyl-tRNA synthetase 2, mitochondrial	1q25.1,	55157,	hsa00970:Aminoacyl-tRNA biosynthesis,	Dars2,	Leukoencephalopathy with brain stem and spinal cord involvement and lactate elevation,
223452_s_at	atlastin GTPase 3	11q13.1,	25923,		ATL3,
225555_x_at, 225552_x_at, 228800_x_at, 218580_x_at, 227546_x_at	aurora kinase A interacting protein 1	1p36.33,	54998,		AURKAIP1,
204092_s_at, 208079_s_at	aurora kinase A; aurora kinase A pseudogene 1	1q41,20q13.2-q13.3,	6790,6791,	hsa04114:Oocyte meiosis,	AURKA,AURKAPS1,	Colon cancer, susceptibility to,
239219_at, 209464_at	aurora kinase B	17p13.1,	9212,		AURKB,
212849_at	axin 1	16p13.3,	8312,	hsa04310:Wnt signaling pathway,hsa05200:Pathways in cancer,hsa05210:Colorectal cancer,hsa05213:Endometrial cancer,hsa05217:Basal cell carcinoma,	AXIN1,	Caudal duplication anomaly,Hepatocellular carcinoma, somatic,
210538_s_at, 230499_at	baculoviral IAP repeat-containing 3	11q22,	330,	hsa04120:Ubiquitin mediated proteolysis,hsa04210:Apoptosis,hsa04510:Focal adhesion,hsa04621:NOD-like receptor signaling pathway,hsa05200:Pathways in cancer,hsa05222:Small cell lung cancer,	BIRC3,
210334_x_at, 202095_s_at, 202094_at	baculoviral IAP repeat-containing 5	17q25,	332,	hsa05200:Pathways in cancer,hsa05210:Colorectal cancer,	BIRC5,
201169_s_at, 201170_s_at	basic helix-loop-helix family, member e40	3p26,	8553,	hsa04710:Circadian rhythm,	bhlhe40,
200776_s_at	basic leucine zipper and W2 domains 1 pseudogene 1; basic leucine zipper and W2 domains 1 like 1; basic leucine zipper and W2 domains 1	2q33,3q13.31,3q26.31,	151579,391592,9689,		BZW1,BZW1L1,BZW1P1,
217809_at	basic leucine zipper and W2 domains 2	7p21.1,	28969,		BZW2,
203840_at, 32088_at	basic leucine zipper nuclear factor 1	1q24,	8548,		BLZF1,
208677_s_at	basigin (Ok blood group)	19p13.3,	682,		bsg,	Blood group, OK,
1552487_a_at	basonuclin 1	15q25.2,	646,		Bnc1,
211379_x_at	beta-1,3-N-acetylgalactosaminyltransferase 1 (globoside blood group)	3q25,	8706,	hsa00603:Glycosphingolipid biosynthesis,	B3galnt1,	Blood group, P system,Urinary tract infection, susceptibility to,
1554020_at	bicaudal D homolog 1 (Drosophila)	12p11.2-p11.1,	636,		BICD1,	Genome-wide association analysis of susceptibility and clinical phenotype in multiple sclerosis,
209203_s_at	bicaudal D homolog 2 (Drosophila)	9q22.31,	23299,		BICD2,
216397_s_at, 212563_at	block of proliferation 1	8q24.3,	23246,		BOP1,
209591_s_at	bone morphogenetic protein 7	20q13,	655,	hsa04060:Cytokine-cytokine receptor interaction,hsa04340:Hedgehog signaling pathway,hsa04350:TGF-beta signaling pathway,	bmp7,
202391_at	brain abundant, membrane attached signal protein 1	5p15.1-p14,	10409,		Basp1,
206382_s_at	brain-derived neurotrophic factor	11p13,	627,	hsa04010:MAPK signaling pathway,hsa04722:Neurotrophin signaling pathway,hsa05016:Huntington's disease,	BDNF,	Anorexia nervosa, susceptibility to,Bulimia nervosa, age of onset of weight loss in,Bulimia nervosa, susceptibility to, 2,Central hypoventilation syndrome, congenital,Genome-wide association yields new sequence variants at seven loci that associate with measures of obesity,Memory impairment, susceptibility to,Obsessive-compulsive disorder, protection against,WAGRO syndrome,
239908_at, 204032_at	breast cancer anti-estrogen resistance 3	1p22.1,	8412,		bcar3,
210202_s_at, 210201_x_at, 202931_x_at, 214439_x_at	bridging integrator 1	2q14,	274,		bin1,	Myopathy, centronuclear, autosomal recessive,
225866_at	brix domain containing 1 pseudogene; brix domain containing 1	20q11.22,6q21,	729608,84154,		RPF2,RPF2P,
219177_at	brix domain containing 2	5p13.2,	55299,		BRIX1,
217986_s_at, 217985_s_at	bromodomain adjacent to zinc finger domain, 1A	14q12-q13,	11177,		BAZ1A,
214911_s_at, 208685_x_at	bromodomain containing 2	6p21.3,	6046,		BRD2,
209642_at, 215508_at, 216277_at, 215509_s_at, 216275_at	budding uninhibited by benzimidazoles 1 homolog (yeast)	2q14,	699,	hsa04110:Cell cycle,hsa04114:Oocyte meiosis,hsa04914:Progesterone-mediated oocyte maturation,	BUB1,	Colorectal cancer with chromosomal instability,
203612_at	bystin-like	6p21.1,	705,		bysl,
229228_at	cAMP responsive element binding protein 5	7p15.1,	9586,	hsa05016:Huntington's disease,hsa05215:Prostate cancer,	CREB5,
228092_at	cAMP responsive element modulator	10p11.21,	1390,		Crem,
207173_x_at	cadherin 11, type 2, OB-cadherin (osteoblast)	16q22.1,	1009,		CDH11,
205428_s_at	calbindin 2	16q22.2,	794,		CALB2,
1554327_a_at	calcium activated nucleotidase 1	17q25.3,	124583,	hsa00230:Purine metabolism,hsa00240:Pyrimidine metabolism,	Cant1,
224311_s_at	calcium binding protein 39	2q37.1,	51719,	hsa04150:mTOR signaling pathway,	cab39,
218309_at, 229163_at	calcium/calmodulin-dependent protein kinase II inhibitor 1	1p36.12,	55450,		Camk2n1,
211985_s_at, 213688_at, 207243_s_at, 241619_at	calmodulin 3 (phosphorylase kinase, delta); calmodulin 2 (phosphorylase kinase, delta); calmodulin 1 (phosphorylase kinase, delta)	14q24-q31,19q13.2-q13.3,2p21,	801,805,808,	hsa04020:Calcium signaling pathway,hsa04070:Phosphatidylinositol signaling system,hsa04114:Oocyte meiosis,hsa04270:Vascular smooth muscle contraction,hsa04720:Long-term potentiation,hsa04722:Neurotrophin signaling pathway,hsa04740:Olfactory transduction,hsa04910:Insulin signaling pathway,hsa04912:GnRH signaling pathway,hsa04916:Melanogenesis,hsa05010:Alzheimer's disease,hsa05214:Glioma,	CALM1,CALM2,CALM3,
217196_s_at, 212763_at	calmodulin regulated spectrin-associated protein 1-like 1	1q32.1,	23271,		camsap1l1,
208853_s_at	calnexin	5q35,	821,	hsa04612:Antigen processing and presentation,	Canx,
200935_at	calreticulin	19p13.3-p13.2,	811,	hsa04612:Antigen processing and presentation,	CALR,
200756_x_at, 214845_s_at, 200755_s_at, 200757_s_at, 238908_at	calumenin	7q32.1,	813,		CALU,
1552680_a_at	cancer susceptibility candidate 5	15q14,	57082,		CASC5,
240146_at	capping protein (actin filament) muscle Z-line, alpha 2	7q31.2-q31.3,	830,		Capza2,
203066_at	carbohydrate (N-acetylgalactosamine 4-sulfate 6-O) sulfotransferase 15	10q26,	51363,	hsa00532:Chondroitin sulfate biosynthesis,	CHST15,
219634_at	carbohydrate (chondroitin 4) sulfotransferase 11	12q,	50515,	hsa00532:Chondroitin sulfate biosynthesis,hsa00920:Sulfur metabolism,	CHST11,
32094_at, 209834_at	carbohydrate (chondroitin 6) sulfotransferase 3	10q22.1,	9469,	hsa00532:Chondroitin sulfate biosynthesis,	CHST3,	Humerospinal dysostosis,Spondyloepiphyseal dysplasia, Omani type,
209301_at	carbonic anhydrase II	8q22,	760,	hsa00910:Nitrogen metabolism,	CA2,	Osteopetrosis, autosomal recessive 3, with renal tubular acidosis,Renal tubular acidosis-osteopetrosis syndrome,
235019_at, 235706_at, 206100_at, 241765_at	carboxypeptidase M	12q14.3,	1368,		CPM,
203757_s_at	carcinoembryonic antigen-related cell adhesion molecule 6 (non-specific cross reacting antigen)	19q13.2,	4680,		Ceacam6,
241741_at	cardiolipin synthase 1	20p13-p12.3,	54675,	hsa00564:Glycerophospholipid metabolism,	CRLS1,
219500_at, 1556385_at	cardiotrophin-like cytokine factor 1	11q13.3,	23529,	hsa04060:Cytokine-cytokine receptor interaction,hsa04630:Jak-STAT signaling pathway,	CLCF1,	Cold-induced sweating syndrome 1,
242467_at	casein kinase 1, alpha 1	5q32,	1452,	hsa04310:Wnt signaling pathway,hsa04340:Hedgehog signaling pathway,	csnk1a1,
212075_s_at	casein kinase 2, alpha 1 polypeptide pseudogene; casein kinase 2, alpha 1 polypeptide	11p15.3,20p13,	1457,283106,	hsa04310:Wnt signaling pathway,hsa04520:Adherens junction,hsa04530:Tight junction,	Csnk2a1,CSNK2A1P,
210026_s_at, 214207_s_at	caspase recruitment domain family, member 10	22q13.1,	29775,		CARD10,
1558214_s_at	catenin (cadherin-associated protein), alpha 1, 102kDa	5q31,	1495,	hsa04520:Adherens junction,hsa04530:Tight junction,hsa04670:Leukocyte transendothelial migration,hsa05200:Pathways in cancer,hsa05213:Endometrial cancer,hsa05412:Arrhythmogenic right ventricular cardiomyopathy (ARVC),	Ctnna1,
202468_s_at	catenin (cadherin-associated protein), alpha-like 1	9q31.2,	8727,		CTNNAL1,
223679_at	catenin (cadherin-associated protein), beta 1, 88kDa	3p21,	1499,	hsa04310:Wnt signaling pathway,hsa04510:Focal adhesion,hsa04520:Adherens junction,hsa04530:Tight junction,hsa04670:Leukocyte transendothelial migration,hsa04916:Melanogenesis,hsa05130:Pathogenic Escherichia coli infection,hsa05200:Pathways in cancer,hsa05210:Colorectal cancer,hsa05213:Endometrial cancer,hsa05215:Prostate cancer,hsa05216:Thyroid cancer,hsa05217:Basal cell carcinoma,hsa05412:Arrhyt…	CTNNB1,	Colorectal cancer,Hepatoblastoma,Hepatocellular carcinoma,Medulloblastoma,Ovarian cancer,Ovarian carcinoma, endometrioid type,Pilomatricoma,
227961_at	cathepsin B	8p22,	1508,	hsa04142:Lysosome,hsa04612:Antigen processing and presentation,	CTSB,
201487_at, 225646_at, 225647_s_at, 231234_at	cathepsin C	11q14.1-q14.3,	1075,	hsa04142:Lysosome,	CTSC,	Haim-Munk syndrome,Papillon-Lefevre syndrome,Periodontitis, juvenile,
210042_s_at	cathepsin Z	20q13,	1522,	hsa04142:Lysosome,	CTSZ,
203065_s_at	caveolin 1, caveolae protein, 22kDa	7q31.1,	857,	hsa04510:Focal adhesion,hsa05416:Viral myocarditis,	cav1,	Lipodystrophy, congenital generalized, type 3,
203324_s_at, 203323_at	caveolin 2	7q31.1,	858,	hsa04510:Focal adhesion,	CAV2,
242693_at	cell division cycle 2-like 5 (cholinesterase-related cell division controller)	7p13,	8621,		CDK13,
202870_s_at	cell division cycle 20 homolog (S. cerevisiae)	1p34.1,	991,	hsa04110:Cell cycle,hsa04114:Oocyte meiosis,hsa04120:Ubiquitin mediated proteolysis,	cdc20,
223651_x_at	cell division cycle 23 homolog (S. cerevisiae)	5q31,	8697,	hsa04110:Cell cycle,hsa04114:Oocyte meiosis,hsa04120:Ubiquitin mediated proteolysis,hsa04914:Progesterone-mediated oocyte maturation,	CDC23,
204696_s_at, 204695_at, 1555772_a_at	cell division cycle 25 homolog A (S. pombe)	3p21,	993,	hsa04110:Cell cycle,hsa04914:Progesterone-mediated oocyte maturation,	CDC25A,
209953_s_at	cell division cycle 37 homolog (S. cerevisiae)	19p13.2,	11140,		cdc37,
208727_s_at	cell division cycle 42 (GTP binding protein, 25kDa); cell division cycle 42 pseudogene 2	1p36.1,7p11.2,	643336,998,	hsa04010:MAPK signaling pathway,hsa04062:Chemokine signaling pathway,hsa04144:Endocytosis,hsa04360:Axon guidance,hsa04370:VEGF signaling pathway,hsa04510:Focal adhesion,hsa04520:Adherens junction,hsa04530:Tight junction,hsa04660:T cell receptor signaling pathway,hsa04666:Fc gamma R-mediated phagocytosis,hsa04670:Leukocyte transendothelial migration,hsa04722:Neurotrophin signaling pathway,hsa04810…	Cdc42,CDC42P2,
203967_at, 203968_s_at	cell division cycle 6 homolog (S. cerevisiae)	17q21.3,	990,	hsa04110:Cell cycle,	cdc6,
204510_at	cell division cycle 7 homolog (S. cerevisiae)	1p22,	8317,	hsa04110:Cell cycle,	CDC7,
236957_at, 226661_at	cell division cycle associated 2	8p21.2,	157313,		Cdca2,
223307_at, 221436_s_at	cell division cycle associated 3	12p13,	83461,		Cdca3,
218399_s_at	cell division cycle associated 4	14q32.33,	55038,		CDCA4,
224753_at	cell division cycle associated 5	11q12.1,	113130,		CDCA5,
224428_s_at	cell division cycle associated 7	2q31,	83879,		cdca7,
221520_s_at	cell division cycle associated 8	1p34.3,	55143,		CDCA8,
210821_x_at, 204962_s_at	centromere protein A	2p24-p21,	1058,		CENPA,
212437_at	centromere protein B, 80kDa	20p13,	1059,		Cenpb,
205046_at	centromere protein E, 312kDa	4q24-q25,	1062,		CENPE,
207828_s_at, 209172_s_at	centromere protein F, 350/400ka (mitosin)	1q32-q41,	1063,		CENPF,
214804_at	centromere protein I	Xq22.1,	2491,		CENPI,
220885_s_at	centromere protein J	13q12.12,	55835,		CENPJ,	Microcephaly, primary autosomal recessive, 6,
222848_at	centromere protein K	5p15.2-q12.3,	64105,		CENPK,
222118_at, 228559_at	centromere protein N	16q23.2,	55839,		CENPN,
226610_at, 226611_s_at	centromere protein V	17p11.2,	201161,		CENPV,
218542_at	centrosomal protein 55kDa	10q23.33,	55165,		CEP55,
1554873_at, 242041_at	centrosome and spindle pole associated protein 1	8q13.2,	79848,		CSPP1,
209501_at	cerebellar degeneration-related protein 2, 62kDa	16p12.3,	1039,		CDR2,
1567080_s_at	ceroid-lipofuscinosis, neuronal 6, late infantile, variant	15q23,	54982,		cln6,	Ceroid-lipofuscinosis, neuronal-6, variant late infantile,
219340_s_at, 222874_s_at	ceroid-lipofuscinosis, neuronal 8 (epilepsy, progressive with mental retardation)	8p23,	2055,		CLN8,	Ceroid lipofuscinosis, neuronal 8,Ceroid lipofuscinosis, neuronal, 8, Northern epilepsy variant,
201947_s_at, 201946_s_at	chaperonin containing TCP1, subunit 2 (beta)	12q15,	10576,		CCT2,	Many sequence variants affecting diversity of adult human height,
208696_at, 1557810_at	chaperonin containing TCP1, subunit 5 (epsilon)	5p15.2,	22948,		cct5,	Neuropathy, hereditary sensory, with spastic paraplegia,
201327_s_at, 201326_at	chaperonin containing TCP1, subunit 6A (zeta 1)	7p11.2,	908,		cct6a,
200812_at	chaperonin containing TCP1, subunit 7 (eta)	2p13.2,	10574,		Cct7,
205476_at	chemokine (C-C motif) ligand 20	2q33-q37,	6364,	hsa04060:Cytokine-cytokine receptor interaction,hsa04062:Chemokine signaling pathway,	CCL20,	Framingham Heart Study 100K Project: genome-wide associations for blood pressure and arterial stiffness,
209774_x_at	chemokine (C-X-C motif) ligand 2	4q21,	2920,	hsa04060:Cytokine-cytokine receptor interaction,hsa04062:Chemokine signaling pathway,hsa04621:NOD-like receptor signaling pathway,	CXCL2,
217028_at	chemokine (C-X-C motif) receptor 4	2q21,	7852,	hsa04060:Cytokine-cytokine receptor interaction,hsa04062:Chemokine signaling pathway,hsa04144:Endocytosis,hsa04360:Axon guidance,hsa04670:Leukocyte transendothelial migration,hsa04672:Intestinal immune network for IgA production,	CXCR4,	Myelokathexis, isolated,WHIM syndrome,
219161_s_at	chemokine-like factor	16q21,	51192,		Cklf,
207855_s_at	chloride channel CLIC-like 1	1p13.3,	23155,		CLCC1,
242492_at	chloride channel, nucleotide-sensitive, 1A	11q13.5-q14,	1207,		CLNS1A,
201559_s_at, 221881_s_at	chloride intracellular channel 4	1p36.11,	25932,		CLIC4,
206533_at	cholinergic receptor, nicotinic, alpha 5	15q24,	1138,		chrna5,	A susceptibility locus for lung cancer maps to nicotinic acteylcholine receptor subunit genes on 15q25,A variant associated with nicotine dependence, lung cancer and peripheral arterial disease,Familial Aggregation of Common Sequence Variants on 15q24-25.1 in Lung Cancer,Genome-wide association scan of tag SNPs identifies a susceptibility locus for lung cancer at 15q25.1,Lung cancer susceptibilit…
218871_x_at, 222235_s_at	chondroitin sulfate N-acetylgalactosaminyltransferase 2; novel protein similar to chondroitin sulfate GalNAcT-2 (GALNACT-2)	10q11.21,Xq22.3,	55454,644504,	hsa00532:Chondroitin sulfate biosynthesis,	csgalnact2,LOC644504,
203044_at	chondroitin sulfate synthase 1	15q26.3,	22856,	hsa00532:Chondroitin sulfate biosynthesis,	CHSY1,
206079_at	choroideremia-like (Rab escort protein 2)	1q42-qter,	1122,		CHML,
203975_s_at	chromatin assembly factor 1, subunit A (p150)	19p13.3,	10036,		CHAF1A,
204775_at	chromatin assembly factor 1, subunit B (p60)	21q22.13,	8208,		chaf1b,
228868_x_at, 209832_s_at	chromatin licensing and DNA replication factor 1	16q24.3,	81620,		Cdt1,
226473_at, 215989_at	chromobox homolog 2 (Pc class homolog, Drosophila)	17q25.3,	84733,		cbx2,
231862_at, 209715_at	chromobox homolog 5 (HP1 alpha homolog, Drosophila)	12q13.13,	23468,		CBX5,
204258_at, 235791_x_at	chromodomain helicase DNA binding protein 1	5q15-q21,	1105,		CHD1,
207645_s_at	chromodomain helicase DNA binding protein 1-like	1q12,	9557,		Chd1l,	A Genome-Wide Association Study Identifies Protein Quantitative Trait Loci (pQTLs),
218829_s_at, 226123_at	chromodomain helicase DNA binding protein 7	8q12.2,	55636,		chd7,	CHARGE syndrome,Hypogonadotropic hypogonadism,Kallmann syndrome 5,Scoliosis, idiopathic 3,
240594_at	chromodomain protein, Y-like	6p25.1,	9425,		CDYL,
220235_s_at	chromosome 1 open reading frame 103	1p13.3,	55791,		C1orf103,
230256_at	chromosome 1 open reading frame 104	1q22,	284618,		C1orf104,
218712_at	chromosome 1 open reading frame 109	1p34.3,	54955,		c1orf109,
220840_s_at	chromosome 1 open reading frame 112	1q24.2,	55732,		C1orf112,
222946_s_at, 220011_at	chromosome 1 open reading frame 135	1p36.11,	79000,		C1orf135,
212002_at, 212005_at, 212003_at, 212004_at	chromosome 1 open reading frame 144	1p36.13,	26099,		c1orf144,
222883_at, 219420_s_at	chromosome 1 open reading frame 163	1p32.3,	65260,		C1orf163,
228135_at	chromosome 1 open reading frame 52	1p22.3,	148423,		C1orf52,
244103_at, 1553338_at	chromosome 1 open reading frame 55	1q42.12,	163859,		C1orf55,
209927_s_at, 202559_x_at, 202560_s_at	chromosome 1 open reading frame 77	1q21.3,	26097,		c1orf77,
242167_at, 217905_at, 222464_s_at	chromosome 10 open reading frame 119	10q26.11,	79892,		c10orf119,
218331_s_at, 238795_at, 232778_at, 235757_at, 244165_at	chromosome 10 open reading frame 18	10p15.1,	54906,		C10orf18,
218590_at	chromosome 10 open reading frame 2	10q23.3-q24.3,	56652,		c10orf2,	Mitochondrial DNA depletion syndrome, hepatocerebral form,Progressive external ophthalmoplegia with mitochondrial DNA deletions,progressive external ophthalmoplegia with mitochondrial DNA deletions, autosomal dominant, 3,Sensory ataxia neuropathy, dysarthria, and ophthalmoparesis,Spinocerebellar ataxia 8,Spinocerebellar ataxia, infantile-onset,Spinocerebellar ataxia, infantile-onset, with sensory…
226313_at	chromosome 10 open reading frame 35	10q21.3,	219738,		c10orf35,
230051_at, 229801_at	chromosome 10 open reading frame 47	10p14,	254427,		C10orf47,
218299_at, 52164_at	chromosome 11 open reading frame 24	11q13,	53838,		C11orf24,
221637_s_at	chromosome 11 open reading frame 48	11q12.3,	79081,		c11orf48,
240636_at	chromosome 11 open reading frame 61	11q24.2,	79684,		C11orf61,
228281_at	chromosome 11 open reading frame 82	11q14.1,	220042,		C11orf82,
221652_s_at	chromosome 12 open reading frame 11	12p11.23,	55726,		c12orf11,
204521_at	chromosome 12 open reading frame 24	12q24.11,	29902,		C12orf24,
228378_at	chromosome 12 open reading frame 29	12q21.32,	91298,		C12orf29,
227245_at	chromosome 12 open reading frame 30	12q24.13,	80018,		NAA25,	Meta-analysis of genome-wide association study data identifies additional type 1 diabetes risk loci,Robust associations of four new chromosome regions from genome-wide analyses of type 1 diabetes,
219022_at	chromosome 12 open reading frame 43	12q,	64897,		C12orf43,	Population-based genome-wide association studies reveal six loci influencing plasma levels of liver enzymes,
218214_at	chromosome 12 open reading frame 44	12q13.13,	60673,		C12orf44,
226349_at	chromosome 12 open reading frame 45	12q23.3,	121053,		C12orf45,
227928_at	chromosome 12 open reading frame 48	12q23.2,	55010,		C12orf48,
219099_at	chromosome 12 open reading frame 5	12p13.3,	57103,		C12orf5,
218723_s_at	chromosome 13 open reading frame 15	13q14.11,	28984,		c13orf15,
213346_at	chromosome 13 open reading frame 27	13q33.1,	93081,		C13orf27,
219544_at	chromosome 13 open reading frame 34	13q22.1,	79866,		c13orf34,
231970_at, 229520_s_at	chromosome 14 open reading frame 118	14q22.1-q24.3,	55668,		C14orf118,	Framingham Heart Study 100K Project: genome-wide associations for blood pressure and arterial stiffness,
218940_at	chromosome 14 open reading frame 138	14q22.1,	79609,		C14orf138,
219563_at	chromosome 14 open reading frame 139	14q32.13,	79686,		C14orf139,
221434_s_at	chromosome 14 open reading frame 156	14q24.3,	81892,		C14orf156,
219526_at	chromosome 14 open reading frame 169	14q24.3,	79697,		C14orf169,
225300_at	chromosome 15 open reading frame 23	15q15.1,	90417,		C15orf23,
227535_at, 217898_at	chromosome 15 open reading frame 24	15q14,	56851,		C15orf24,
232094_at	chromosome 15 open reading frame 29	15q14,	79768,		c15orf29,
230021_at	chromosome 15 open reading frame 42	15q26.1,	90381,		c15orf42,
230296_at	chromosome 16 open reading frame 52	16p12.1,	730094,		C16orf52,
218300_at	chromosome 16 open reading frame 53	16p11.2,	79447,		c16orf53,
218447_at	chromosome 16 open reading frame 61	16q23.2,	56942,		C16orf61,
225088_at	chromosome 16 open reading frame 63	16p13.11,	123811,		C16orf63,
217682_at, 1568954_s_at	chromosome 16 open reading frame 72	16p13.2,	29035,		C16orf72,
221800_s_at, 225322_s_at	chromosome 17 open reading frame 70	17q25.3,	80233,		C17orf70,
214696_at	chromosome 17 open reading frame 91	17p13.3,	84981,		C17orf91,
235022_at, 230739_at, 242149_at	chromosome 18 open reading frame 19	18p11.21,	125228,		c18orf19,
217508_s_at	chromosome 18 open reading frame 25	18q21.1,	147339,		c18orf25,
1570552_at	chromosome 18 open reading frame 50	18,	619463,		C18orf50,
223181_at, 223180_s_at	chromosome 18 open reading frame 55	18q22.3,	29090,		C18orf55,
222266_at, 211563_s_at, 214173_x_at	chromosome 19 open reading frame 2	19q12,	8725,		C19orf2,
221764_at	chromosome 19 open reading frame 22	19p13.3,	91300,		c19orf22,
225224_at	chromosome 20 open reading frame 112	20q11.1-q11.23,	140688,		C20orf112,
229899_s_at	chromosome 20 open reading frame 199	20q13.13,	441951,		C20orf199,
218586_at	chromosome 20 open reading frame 20	20q13.33,	55257,		c20orf20,
224376_s_at, 217835_x_at, 223880_x_at	chromosome 20 open reading frame 24	20q11.23,	55969,		c20orf24,
218081_at, 50314_i_at	chromosome 20 open reading frame 27	20p13,	54976,		C20orf27,
229671_s_at	chromosome 21 open reading frame 45	21q22.11,	54069,		C21orf45,
243750_x_at	chromosome 21 open reading frame 70; hypothetical LOC729774; hypothetical LOC729535	13q11,18p11.21,21q22.3,	729535,729774,85395,		c21orf70,LOC729535,LOC729774,
220941_s_at	chromosome 21 open reading frame 91	21q21.1,	54149,		C21orf91,
224523_s_at	chromosome 3 open reading frame 26	3q12.1,	84319,		C3orf26,
226815_at	chromosome 3 open reading frame 31	3p25.2,	132001,		C3orf31,
1554176_a_at	chromosome 3 open reading frame 33	3q25.31,	285315,		c3orf33,
219474_at	chromosome 3 open reading frame 52	3q13.2,	79669,		C3orf52,
218513_at	chromosome 4 open reading frame 43	4q32.3,	55319,		C4orf43,
219054_at	chromosome 5 open reading frame 23	5p13.3,	79614,		C5orf23,
1553106_at, 224875_at	chromosome 5 open reading frame 24	5q31.1,	134553,		C5orf24,
236526_x_at	chromosome 5 open reading frame 44	5q12.3,	80006,		c5orf44,
224448_s_at, 229443_at, 228192_at	chromosome 6 open reading frame 125	6p21.31,	84300,		C6orf125,
227455_at	chromosome 6 open reading frame 136	6p21.33,	221545,		c6orf136,
1559051_s_at	chromosome 6 open reading frame 150	6q13,	115004,		C6orf150,
235223_at	chromosome 6 open reading frame 153	6p21.1,	88745,		C6orf153,
213872_at, 222309_at	chromosome 6 open reading frame 62	6p22.2,	81688,		C6orf62,
244641_at, 226386_at, 230516_at, 226385_s_at	chromosome 7 open reading frame 30	7p15.3,	115416,		c7orf30,
223433_at	chromosome 7 open reading frame 36	7p14.1,	57002,		c7orf36,
225699_at	chromosome 7 open reading frame 40	7p13,	285958,		C7orf40,
209446_s_at	chromosome 7 open reading frame 44	7p13,	55744,		C7orf44,
222551_s_at	chromosome 8 open reading frame 33	8q24.3,	65265,		c8orf33,
235509_at	chromosome 8 open reading frame 38	8q22.1,	137682,		C8orf38,	Leigh syndrome due to mitochondrial complex I deficiency,
229371_at	chromosome 8 open reading frame 40	8p11.21,	114926,		c8orf40,
218500_at	chromosome 8 open reading frame 55	8q24.3,	51337,		C8orf55,
225702_at	chromosome 8 open reading frame 76	8q24.13,	84933,		C8orf76,
218565_at	chromosome 9 open reading frame 114	9q34.11,	51490,		c9orf114,
225777_at	chromosome 9 open reading frame 140	9q34.3,	89958,		C9orf140,
226070_at	chromosome 9 open reading frame 142	9q34.3,	286257,		C9orf142,
227534_at	chromosome 9 open reading frame 21	9q22.32,	195827,		C9orf21,
208077_at	chromosome 9 open reading frame 38	9p24.1,	29044,		C9orf38,
218904_s_at, 222781_s_at	chromosome 9 open reading frame 40	9q21.13,	55071,		C9orf40,
228324_at	chromosome 9 open reading frame 41	9q21.13,	138199,		C9orf41,
224177_s_at, 223294_at	chromosome X open reading frame 26	Xq13.3,	51260,		CXorf26,
228809_at	chromosome X open reading frame 40A; chromosome X open reading frame 40B	Xq28,	541578,91966,		CXorf40A,CXorf40B,
235442_at	chromosome X open reading frame 56	Xq23,	63932,		cxorf56,
224903_at, 230656_s_at	cirrhosis, autosomal recessive 1A (cirhin)	16q22.1,	84916,		CIRH1A,	Cirrhosis, North American Indian childhood type,
1553120_at	claspin homolog (Xenopus laevis)	1p34.2,	63967,		clspn,
230609_at	clathrin interactor 1	5q33.3,	9685,		clint1,	Schizophrenia, susceptibility to,
220855_at	clathrin, heavy chain (Hc)	17q11-qter,	1213,	hsa04142:Lysosome,hsa04144:Endocytosis,hsa05016:Huntington's disease,	CLTC,
218182_s_at, 222549_at	claudin 1	3q28-q29,	9076,	hsa04514:Cell adhesion molecules (CAMs),hsa04530:Tight junction,hsa04670:Leukocyte transendothelial migration,hsa05130:Pathogenic Escherichia coli infection,	CLDN1,	Ichthyosis, leukocyte vacuoles, alopecia, and sclerosing cholangitis,
208925_at	claudin domain containing 1	3q12.1,	56650,		CLDND1,
232437_at	cleavage and polyadenylation specific factor 3-like	1p36.33,	54973,		Cpsf3l,
238651_at	cleavage and polyadenylation specific factor 6, 68kDa	12q15,	11052,		Cpsf6,	Many sequence variants affecting diversity of adult human height,
238821_at, 204459_at	cleavage stimulation factor, 3' pre-RNA, subunit 2, 64kDa	Xq22.1,	1478,		cstf2,
229665_at, 229666_s_at	cleavage stimulation factor, 3' pre-RNA, subunit 3, 77kDa	11p13,	1479,		CSTF3,
224583_at	coactosin-like 1 (Dictyostelium)	16q24.1,	23406,		cotl1,
1554242_a_at	coagulation factor C homolog, cochlin (Limulus polyphemus)	14q12-q13,	1690,		Coch,	?Meniere disease 156000,Deafness, autosomal dominant 9,
203989_x_at, 1569642_at	coagulation factor II (thrombin) receptor	5q13,	2149,	hsa04020:Calcium signaling pathway,hsa04080:Neuroactive ligand-receptor interaction,hsa04144:Endocytosis,hsa04610:Complement and coagulation cascades,hsa04810:Regulation of actin cytoskeleton,	F2R,
206429_at, 213506_at	coagulation factor II (thrombin) receptor-like 1	5q13,	2150,	hsa04080:Neuroactive ligand-receptor interaction,	f2rl1,
204363_at	coagulation factor III (thromboplastin, tissue factor)	1p22-p21,	2152,	hsa04610:Complement and coagulation cascades,	F3,
205774_at, 215961_at	coagulation factor XII (Hageman factor)	5q33-qter,	2161,	hsa04610:Complement and coagulation cascades,	F12,	Angioedema, hereditary, type III,Angioneurotic edema, hereditary, with normal C1-inhibitor concentration and function,Angioneurotic edema, hereditary, X-linked,Factor XII deficiency,
232126_at	coenzyme Q2 homolog, prenyltransferase (yeast)	4q21.23,	27235,	hsa00130:Ubiquinone and other terpenoid-quinone biosynthesis,	COQ2,	Coenzyme Q10 deficiency,
1555730_a_at	cofilin 1 (non-muscle)	11q13,	1072,	hsa04360:Axon guidance,hsa04666:Fc gamma R-mediated phagocytosis,hsa04810:Regulation of actin cytoskeleton,	CFL1,
227818_at	coiled-coil domain containing 21	1p36.11,	64793,		CCDC21,
235244_at	coiled-coil domain containing 58	3q21.1,	131076,		Ccdc58,
218936_s_at, 222792_s_at	coiled-coil domain containing 59	12q21.31,	29080,		CCDC59,
213250_at, 204609_at	coiled-coil domain containing 85B	11q12.1,	11007,		CCDC85B,
203119_at	coiled-coil domain containing 86	11q12.2,	79080,		CCDC86,
217720_at	coiled-coil-helix-coiled-coil-helix domain containing 2; similar to coiled-coil-helix-coiled-coil-helix domain containing 2	1p36.21,5q13.2,7p11.2,	51142,645317,728324,		Chchd2,LOC645317,LOC728324,
217972_at	coiled-coil-helix-coiled-coil-helix domain containing 3	7q32.3-q33,	54927,		CHCHD3,
229595_at	coiled-coil-helix-coiled-coil-helix domain containing 4	3p25.1,	131474,		Chchd4,
220647_s_at	coiled-coil-helix-coiled-coil-helix domain containing 8	11q13.4,	51287,		CHCHD8,
203653_s_at	coilin	17q22-q23,	8161,		COIL,	Many sequence variants affecting diversity of adult human height,
201160_s_at, 213319_s_at, 201161_s_at	cold shock domain protein A; cold shock domain protein A pseudogene 1	12p13.1,16p11.2,	440359,8531,	hsa04530:Tight junction,	csdA,CSDAP1,
231766_s_at	collagen, type XII, alpha 1	6q12-q13,	1303,		col12a1,
211343_s_at	collagen, type XIII, alpha 1	10q22,	1305,		COL13A1,
225288_at	collagen, type XXVII, alpha 1	9q32,	85301,		Col27a1,	Many sequence variants affecting diversity of adult human height,
214214_s_at, 208910_s_at	complement component 1, q subcomponent binding protein	17p13.3,	708,		c1qbp,
209101_at	connective tissue growth factor	6q23.1,	1490,		CTGF,
209666_s_at	conserved helix-loop-helix ubiquitous kinase	10q24-q25,	1147,	hsa04010:MAPK signaling pathway,hsa04062:Chemokine signaling pathway,hsa04210:Apoptosis,hsa04620:Toll-like receptor signaling pathway,hsa04621:NOD-like receptor signaling pathway,hsa04622:RIG-I-like receptor signaling pathway,hsa04623:Cytosolic DNA-sensing pathway,hsa04660:T cell receptor signaling pathway,hsa04662:B cell receptor signaling pathway,hsa04920:Adipocytokine signaling pathway,hsa0512…	CHUK,	Population-based genome-wide association studies reveal six loci influencing plasma levels of liver enzymes,
226107_at, 219439_at	core 1 synthase, glycoprotein-N-acetylgalactosamine 3-beta-galactosyltransferase, 1	7p14-p13,	56913,	hsa00512:O-Glycan biosynthesis,	C1GALT1,	Genome-wide association analysis of susceptibility and clinical phenotype in multiple sclerosis,
206788_s_at	core-binding factor, beta subunit	16q22.1,	865,		Cbfb,	Myeloid leukemia, acute, M4Eo subtype,
201653_at	cornichon homolog (Drosophila)	14q22.2,	10175,		CNIH,
214841_at	cornichon homolog 3 (Drosophila)	1q42.12,	149111,		CNIH3,
223993_s_at, 218728_s_at	cornichon homolog 4 (Drosophila)	1q42.11,	29097,		CNIH4,
209083_at	coronin, actin binding protein, 1A	16p11.2,	11151,		Coro1a,
221676_s_at, 222409_at	coronin, actin binding protein, 1C	12q24.1,	23603,		CORO1C,
209789_at	coronin, actin binding protein, 2B	15q23,	10391,		CORO2B,
214782_at	cortactin	11q13,	2017,	hsa04530:Tight junction,hsa05130:Pathogenic Escherichia coli infection,	cttn,
228126_x_at	cortexin 1	19p13.2,	404217,		CTXN1,
209674_at	cryptochrome 1 (photolyase-like)	12q23-q24.1,	1407,	hsa04710:Circadian rhythm,	CRY1,
243286_at, 238509_at	cullin 1	7q36.1,	8454,	hsa04110:Cell cycle,hsa04114:Oocyte meiosis,hsa04120:Ubiquitin mediated proteolysis,hsa04310:Wnt signaling pathway,hsa04350:TGF-beta signaling pathway,	CUL1,
203078_at	cullin 2	10p11.21,	8453,	hsa04120:Ubiquitin mediated proteolysis,hsa05200:Pathways in cancer,hsa05211:Renal cell carcinoma,	cul2,
205899_at	cyclin A1	13q12.3-q13,	8900,	hsa04110:Cell cycle,hsa04914:Progesterone-mediated oocyte maturation,hsa05200:Pathways in cancer,hsa05221:Acute myeloid leukemia,	CCNA1,
213226_at, 203418_at	cyclin A2	4q25-q31,	890,	hsa04110:Cell cycle,hsa04914:Progesterone-mediated oocyte maturation,	CCNA2,
228729_at, 214710_s_at	cyclin B1	5q12,	891,	hsa04110:Cell cycle,hsa04114:Oocyte meiosis,hsa04115:p53 signaling pathway,hsa04914:Progesterone-mediated oocyte maturation,	CCNB1,
202705_at, 232768_at, 232764_at, 1560161_at	cyclin B2	15q22.2,	9133,	hsa04110:Cell cycle,hsa04114:Oocyte meiosis,hsa04115:p53 signaling pathway,hsa04914:Progesterone-mediated oocyte maturation,	CCNB2,
208711_s_at, 208712_at	cyclin D1	11q13,	595,	hsa04110:Cell cycle,hsa04115:p53 signaling pathway,hsa04310:Wnt signaling pathway,hsa04510:Focal adhesion,hsa04630:Jak-STAT signaling pathway,hsa05200:Pathways in cancer,hsa05210:Colorectal cancer,hsa05212:Pancreatic cancer,hsa05213:Endometrial cancer,hsa05214:Glioma,hsa05215:Prostate cancer,hsa05216:Thyroid cancer,hsa05218:Melanoma,hsa05219:Bladder cancer,hsa05220:Chronic myeloid leukemia,hsa052…	CCND1,	Centrocytic lymphoma,Colorectal cancer, susceptibility to,Leukemia/lymphoma, chronic B-cell,Multiple myeloma,Parathyroid adenomatosis 1,von Hippel-Lindau disease, modification of,
200953_s_at	cyclin D2	12p13,	894,	hsa04110:Cell cycle,hsa04115:p53 signaling pathway,hsa04310:Wnt signaling pathway,hsa04510:Focal adhesion,hsa04630:Jak-STAT signaling pathway,	CCND2,
201700_at	cyclin D3	6p21,	896,	hsa04110:Cell cycle,hsa04115:p53 signaling pathway,hsa04310:Wnt signaling pathway,hsa04510:Focal adhesion,hsa04630:Jak-STAT signaling pathway,	CCND3,
213523_at	cyclin E1	19q12,	898,	hsa04110:Cell cycle,hsa04114:Oocyte meiosis,hsa04115:p53 signaling pathway,hsa05200:Pathways in cancer,hsa05215:Prostate cancer,hsa05222:Small cell lung cancer,	CCNE1,
205034_at, 211814_s_at	cyclin E2	8q22.1,	9134,	hsa04110:Cell cycle,hsa04114:Oocyte meiosis,hsa04115:p53 signaling pathway,hsa05200:Pathways in cancer,hsa05215:Prostate cancer,hsa05222:Small cell lung cancer,	Ccne2,
204827_s_at	cyclin F	16p13.3,	899,		CCNF,
219470_x_at, 229091_s_at	cyclin J	10pter-q26.12,	54619,		CCNJ,
1555411_a_at, 1555827_at, 241495_at	cyclin L1	3q25.32,	57018,		ccnl1,
1554522_at	cyclin M2	10q24.32,	54805,		CNNM2,
206967_at	cyclin T1	12q11-q13.3,	904,		CCNT1,
227280_s_at, 228810_at	cyclin Y-like 1	2q33.3,	151195,		CCNYL1,
202246_s_at	cyclin-dependent kinase 4	12q14,	1019,	hsa04110:Cell cycle,hsa04115:p53 signaling pathway,hsa04530:Tight junction,hsa04660:T cell receptor signaling pathway,hsa05200:Pathways in cancer,hsa05212:Pancreatic cancer,hsa05214:Glioma,hsa05218:Melanoma,hsa05219:Bladder cancer,hsa05220:Chronic myeloid leukemia,hsa05222:Small cell lung cancer,hsa05223:Non-small cell lung cancer,	Cdk4,	Melanoma,
204995_at	cyclin-dependent kinase 5, regulatory subunit 1 (p35)	17q11.2,	8851,	hsa05010:Alzheimer's disease,	Cdk5r1,
224848_at, 243000_at, 235287_at, 207143_at, 224847_at, 231198_at, 224851_at, 243808_at	cyclin-dependent kinase 6	7q21-q22,	1021,	hsa04110:Cell cycle,hsa04115:p53 signaling pathway,hsa05200:Pathways in cancer,hsa05212:Pancreatic cancer,hsa05214:Glioma,hsa05218:Melanoma,hsa05220:Chronic myeloid leukemia,hsa05222:Small cell lung cancer,hsa05223:Non-small cell lung cancer,	Cdk6,	Common variants at CD40 and other loci confer risk of rheumatoid arthritis,Genome-wide association analysis identifies 20 loci that influence adult height,Identification of ten loci associated with height highlights new biological pathways in human growth,Many sequence variants affecting diversity of adult human height,Stature QTL 11,
202284_s_at	cyclin-dependent kinase inhibitor 1A (p21, Cip1)	6p21.2,	1026,	hsa04012:ErbB signaling pathway,hsa04110:Cell cycle,hsa04115:p53 signaling pathway,hsa05200:Pathways in cancer,hsa05214:Glioma,hsa05215:Prostate cancer,hsa05218:Melanoma,hsa05219:Bladder cancer,hsa05220:Chronic myeloid leukemia,	CDKN1A,
236313_at	cyclin-dependent kinase inhibitor 2B (p15, inhibits CDK4)	9p21,	1030,	hsa04110:Cell cycle,hsa04350:TGF-beta signaling pathway,hsa05200:Pathways in cancer,hsa05222:Small cell lung cancer,	cdkn2b,	A common variant on chromosome 9p21 affects the risk of myocardial infarction,A genome-wide association study of type 2 diabetes in Finns detects multiple susceptibility variants,Adiposity-related heterogeneity in patterns of type 2 diabetes susceptibility observed in genome wide association data,Genome-wide association analysis identifies loci for type 2 diabetes and triglyceride levels,Genome-w…
209714_s_at, 1555758_a_at	cyclin-dependent kinase inhibitor 3	14q22,	1033,		CDKN3,
236449_at	cystatin B (stefin B)	21q22.3,	1476,		Cstb,	Epilepsy, progressive myoclonic 1,
207030_s_at	cysteine and glycine-rich protein 2	12q21.1,	1466,		CSRP2,
218566_s_at	cysteine and histidine-rich domain (CHORD)-containing 1; cysteine and histidine-rich domain (CHORD)-containing 1 pseudogene	11q14.3,18p11.31,	26973,727896,		CHORDC1,LOC727896,
227748_at	cysteine conjugate-beta lyase 2	1p22.2,	56267,		ccbl2,
228496_s_at, 202552_s_at, 202551_s_at	cysteine rich transmembrane BMP regulator 1 (chordin-like)	2p21,	51232,		Crim1,
218358_at	cysteine-rich with EGF-like domains 2	22q13.33,	79174,		CRELD2,
201289_at, 210764_s_at	cysteine-rich, angiogenic inducer, 61	1p31-p22,	3491,		cyr61,
225557_at	cysteine-serine-rich nuclear protein 1	3p22,	64651,		CSRNP1,
202436_s_at, 202437_s_at, 202434_s_at, 202435_s_at	cytochrome P450, family 1, subfamily B, polypeptide 1	2p21,	1545,	hsa00140:Steroid hormone biosynthesis,hsa00380:Tryptophan metabolism,hsa00980:Metabolism of xenobiotics by cytochrome P450,	CYP1B1,	Glaucoma 3A, primary congenital,Glaucoma, early-onset, digenic,Glaucoma, primary open angle, adult-onset,Glaucoma, primary open angle, juvenile-onset,Peters anomaly,
205676_at	cytochrome P450, family 27, subfamily B, polypeptide 1	12q13.1-q13.3,	1594,	hsa00100:Steroid biosynthesis,	CYP27B1,	vitamin D-dependent rickets type I,Vitamin D-dependent rickets, type I,
216607_s_at	cytochrome P450, family 51, subfamily A, polypeptide 1	7q21.2,7q21.2-q21.3|7q21.2,	1595,	hsa00100:Steroid biosynthesis,	CYP51A1,
203028_s_at	cytochrome b-245, alpha polypeptide	16q24,	1535,	hsa04670:Leukocyte transendothelial migration,	CYBA,	Cardiovascular Disease,Chronic granulomatous disease, autosomal, due to deficiency of CYBA,
226833_at	cytochrome b5 domain containing 1	17p13.1,	124637,		CYB5D1,
201634_s_at	cytochrome b5 type B (outer mitochondrial membrane)	16q22.1,	80777,		CYB5B,
213758_at	cytochrome c oxidase subunit IV isoform 1	16q22-qter,	1327,	hsa00190:Oxidative phosphorylation,hsa04260:Cardiac muscle contraction,hsa05010:Alzheimer's disease,hsa05012:Parkinson's disease,hsa05016:Huntington's disease,	COX4I1,
244546_at, 229415_at, 208905_at	cytochrome c, somatic	7p15.2,	54205,	hsa04115:p53 signaling pathway,hsa04210:Apoptosis,hsa05010:Alzheimer's disease,hsa05012:Parkinson's disease,hsa05014:Amyotrophic lateral sclerosis (ALS),hsa05016:Huntington's disease,hsa05200:Pathways in cancer,hsa05210:Colorectal cancer,hsa05222:Small cell lung cancer,hsa05416:Viral myocarditis,	CYCS,	Thrombocytopenia 4,
201066_at	cytochrome c-1	8q24.3,	1537,	hsa00190:Oxidative phosphorylation,hsa04260:Cardiac muscle contraction,hsa05010:Alzheimer's disease,hsa05012:Parkinson's disease,hsa05016:Huntington's disease,	cyc1,
230838_s_at, 208424_s_at	cytokine induced apoptosis inhibitor 1; cytokine induced apoptosis inhibitor 1 pseudogene	16q13-q21,18q11.2,	57019,728599,		CIAPIN1,CIAPIN1P,
212133_at	cytoplasmic FMR1 interacting protein 1	15q11,	23191,	hsa04810:Regulation of actin cytoskeleton,	CYFIP1,
224829_at, 224828_at, 224831_at	cytoplasmic polyadenylation element binding protein 4	5q21,	80315,		CPEB4,
1555278_a_at	cytoskeleton associated protein 5	11p11.2,	9793,		ckap5,
200998_s_at, 200999_s_at	cytoskeleton-associated protein 4	12q23.3,	10970,		Ckap4,
201571_s_at	dCMP deaminase	4q35.1,	1635,	hsa00240:Pyrimidine metabolism,	dctD,
219179_at	dapper, antagonist of beta-catenin, homolog 1 (Xenopus laevis)	14q23.1,	51339,		DACT1,
230207_s_at, 222721_at, 230206_at	dedicator of cytokinesis 5	8p21.2,	80005,		Dock5,
200046_at	defender against cell death 1	14q11-q12,	1603,	hsa00510:N-Glycan biosynthesis,	DAD1,	Temperature-sensitive apoptosis, cellular,
209250_at, 207431_s_at	degenerative spermatocyte homolog 1, lipid desaturase (Drosophila)	1q42.11,	8560,	hsa00600:Sphingolipid metabolism,	DEGS1,
224822_at, 210762_s_at, 220512_at	deleted in liver cancer 1	8p22,	10395,		DLC1,	Colorectal cancer, somatic,
205677_s_at	deleted in lymphocytic leukemia 1 (non-protein coding)	13q14.3,	10301,		DLEU1,
234915_s_at, 238982_at, 234347_s_at, 231896_s_at, 221509_at	density-regulated protein	12q24.31,	8562,		DENR,
218585_s_at, 222680_s_at	denticleless homolog (Drosophila)	1q32.1-q32.2,	51514,		dtl,
208141_s_at	deoxyhypusine hydroxylase/monooxygenase	19p13.3,	83475,		Dohh,
203270_at	deoxythymidylate kinase (thymidylate kinase); similar to Deoxythymidylate kinase (thymidylate kinase)	2,2q37.3,	1841,727761,	hsa00240:Pyrimidine metabolism,	dtymk,
1554623_x_at	diacylglycerol kinase, epsilon 64kDa	17q22,	8526,	hsa00561:Glycerolipid metabolism,hsa00564:Glycerophospholipid metabolism,hsa04070:Phosphatidylinositol signaling system,	DGKE,	Many sequence variants affecting diversity of adult human height,
215541_s_at	diaphanous homolog 1 (Drosophila)	5q31,	1729,	hsa04510:Focal adhesion,hsa04810:Regulation of actin cytoskeleton,	DIAPH1,	Deafness, autosomal dominant 1,
232596_at	diaphanous homolog 3 (Drosophila)	13q21.2,	81624,	hsa04810:Regulation of actin cytoskeleton,	diaph3,
204602_at	dickkopf homolog 1 (Xenopus laevis)	10q11.2,	22943,	hsa04310:Wnt signaling pathway,	DKK1,
213632_at	dihydroorotate dehydrogenase	16q22,	1723,	hsa00240:Pyrimidine metabolism,	dhodh,	Conduct disorder and ADHD: Evaluation of conduct problems as a categorical and quantitative trait in the international multicentre ADHD genetics study,
224966_s_at, 230145_at	dihydrouridine synthase 3-like (S. cerevisiae)	19p13.3,	56931,		dus3l,
1553565_s_at	dimethylarginine dimethylaminohydrolase 1	1p22,	23576,		DDAH1,
231957_s_at	dipeptidyl-peptidase 9	19p13.3,	91039,		DPP9,
1553768_a_at, 226609_at	discoidin, CUB and LCCL domain containing 1	6q22.2,	285761,		Dcbld1,
224911_s_at, 230175_s_at, 213865_at, 239446_x_at	discoidin, CUB and LCCL domain containing 2	3q12.1,3q12.1|3,	131566,		dcbld2,
1557394_at	discs, large (Drosophila) homolog-associated protein 4	20q11.23,	22839,		DLGAP4,
215685_s_at, 207147_at	distal-less homeobox 2	2q32,	1746,		Dlx2,
209509_s_at	dolichyl-phosphate (UDP-N-acetylglucosamine) N-acetylglucosaminephosphotransferase 1 (GlcNAc-1-P transferase)	11q23.3,	1798,	hsa00510:N-Glycan biosynthesis,	DPAGT1,	Congenital disorder of glycosylation, type Ij,
216652_s_at	down-regulator of transcription 1, TBP-binding (negative cofactor 2)	1p22.1,	1810,		DR1,
221677_s_at	downstream neighbor of SON	21q22.1,	29980,		DONSON,
221563_at, 215501_s_at	dual specificity phosphatase 10	1q41,	11221,	hsa04010:MAPK signaling pathway,	Dusp10,
218576_s_at	dual specificity phosphatase 12	1q21-q22,	11266,		DUSP12,
204794_at	dual specificity phosphatase 2	2q11,	1844,	hsa04010:MAPK signaling pathway,	dusp2,
223402_at	dual specificity phosphatase 23	1q23.2,	54935,		DUSP23,
226034_at, 204015_s_at, 204014_at	dual specificity phosphatase 4	8p12-p11,	1846,	hsa04010:MAPK signaling pathway,	DUSP4,
209457_at	dual specificity phosphatase 5	10q25,	1847,	hsa04010:MAPK signaling pathway,	dusp5,
208893_s_at, 208892_s_at, 208891_at	dual specificity phosphatase 6	12q22-q23,	1848,	hsa04010:MAPK signaling pathway,	dusp6,
213848_at	dual specificity phosphatase 7	3p21,	1849,	hsa04010:MAPK signaling pathway,	Dusp7,
202971_s_at	dual-specificity tyrosine-(Y)-phosphorylation regulated kinase 2	12q15,	8445,		dyrk2,
209231_s_at	dynactin 5 (p25)	16p12.1,	84516,		Dctn5,	Genome-wide association study of 14,000 cases of seven common diseases and 3,000 shared controls,
229115_at	dynein, cytoplasmic 1, heavy chain 1	14q32.3-qter,14q32.3-qter|14q32,	1778,		DYNC1H1,
216212_s_at, 201478_s_at, 201479_at	dyskeratosis congenita 1, dyskerin	Xq28,	1736,		DKC1,	Dyskeratosis congenita-1,Hoyeraal-Hreidarsson syndrome,
201694_s_at, 227404_s_at, 201693_s_at	early growth response 1	5q31.1,	1958,	hsa05020:Prion diseases,	Egr1,
205249_at	early growth response 2	10q21.1,	1959,		Egr2,	Charcot-Marie-Tooth disease, type 1D,Dejerine-Sottas neuropathy,Neuropathy, congenital hypomyelinating, 1,
206115_at	early growth response 3	8p23-p21,	1960,		EGR3,
207768_at, 207767_s_at	early growth response 4	2p13,	1961,		Egr4,
204797_s_at, 204796_at	echinoderm microtubule associated protein like 1	14q32,	2009,		EML1,
232587_at, 223069_s_at, 228674_s_at, 220386_s_at, 233940_at, 1556732_at	echinoderm microtubule associated protein like 4	2p22-p21,	27436,		eml4,
201340_s_at, 201341_at	ectodermal-neural cortex (with BTB-like domain)	5q12-q13.3,	8507,		Enc1,
201704_at	ectonucleoside triphosphate diphosphohydrolase 6 (putative function)	20p11.2-p11.22,	955,	hsa00230:Purine metabolism,hsa00240:Pyrimidine metabolism,	entpd6,
220153_at, 235204_at	ectonucleoside triphosphate diphosphohydrolase 7		57089,		ENTPD7,
1565254_s_at	elongation factor RNA polymerase II	19p13.1,	8178,		Ell,
226982_at, 214446_at, 226099_at, 235592_at, 243659_at, 240038_at, 244026_at	elongation factor, RNA polymerase II, 2	5q15,	22936,		ELL2,
218028_at, 57163_at	elongation of very long chain fatty acids (FEN1/Elo2, SUR4/Elo3, yeast)-like 1	1p34.2,	64834,		Elovl1,
213787_s_at, 202735_at	emopamil binding protein (sterol isomerase)	Xp11.23-p11.22,	10682,	hsa00100:Steroid biosynthesis,	EBP,	Chondrodysplasia punctata, X-linked dominant,
235745_at	endoplasmic reticulum to nucleus signaling 1	17q24.2,	2081,	hsa05010:Alzheimer's disease,	ERN1,
221487_s_at	endosulfine alpha	1q21.2,	2029,		ENSA,
200878_at	endothelial PAS domain protein 1	2p21-p16,	2034,	hsa05200:Pathways in cancer,hsa05211:Renal cell carcinoma,	Epas1,	Erythrocytosis, familial, 4,
227103_s_at	endothelin converting enzyme 2	3q27.1,3q27.1|.,	9718,		ECE2,
238633_at	enhancer of polycomb homolog 1 (Drosophila)	10p11,	80314,		epc1,
203358_s_at	enhancer of zeste homolog 2 (Drosophila)	7q35-q36,	2146,		Ezh2,
217294_s_at, 240258_at, 201231_s_at	enolase 1, (alpha)	1p36.3-p36.2,	2023,	hsa00010:Glycolysis / Gluconeogenesis,hsa03018:RNA degradation,	eno1,	Enolase deficiency,
201313_at	enolase 2 (gamma, neuronal)	12p13,	2026,	hsa00010:Glycolysis / Gluconeogenesis,hsa03018:RNA degradation,	eno2,
233814_at	ephrin-A5	5q21,	1946,	hsa04360:Axon guidance,	EFNA5,
202668_at, 202669_s_at	ephrin-B2	13q33,	1948,	hsa04360:Axon guidance,	EFNB2,
201983_s_at, 224999_at, 1565484_x_at, 1565483_at, 211607_x_at, 210984_x_at, 201984_s_at, 232541_at	epidermal growth factor receptor (erythroblastic leukemia viral (v-erb-b) oncogene homolog, avian)	7p12,	1956,	hsa04010:MAPK signaling pathway,hsa04012:ErbB signaling pathway,hsa04020:Calcium signaling pathway,hsa04060:Cytokine-cytokine receptor interaction,hsa04144:Endocytosis,hsa04320:Dorso-ventral axis formation,hsa04510:Focal adhesion,hsa04520:Adherens junction,hsa04540:Gap junction,hsa04810:Regulation of actin cytoskeleton,hsa04912:GnRH signaling pathway,hsa05120:Epithelial cell signaling in Helicoba…	egfr,	Adenocarcinoma of lung, response to tyrosine kinase inhibitor in,Nonsmall cell lung cancer, response to tyrosine kinase inhibitor in,Nonsmall cell lung cancer, susceptibility to,
219787_s_at, 234992_x_at, 237241_at	epithelial cell transforming sequence 2 oncogene	3q26.1-q26.2,	1894,		ECT2,
213895_at, 201324_at, 1564796_at, 201325_s_at	epithelial membrane protein 1	12p12.3,	2012,		emp1,
203463_s_at	epsin 2	17p11.2,	22905,	hsa04144:Endocytosis,	EPN2,
223427_s_at	erythrocyte membrane protein band 4.1 like 4B	9q31-q32,	54566,		EPB41L4B,
231576_at, 225290_at	ethanolamine kinase 1	12p12.1,	55500,	hsa00564:Glycerophospholipid metabolism,	etnk1,
1552423_at	ets variant 3	1q21-q23,	2117,		ETV3,	Conduct disorder and ADHD: Evaluation of conduct problems as a categorical and quantitative trait in the international multicentre ADHD genetics study,
1554576_a_at, 211603_s_at	ets variant 4	17q21,	2118,		Etv4,
203349_s_at, 231083_at, 203348_s_at, 230102_at, 216375_s_at	ets variant 5	3q28,	2119,		ETV5,	Genome-wide association yields new sequence variants at seven loci that associate with measures of obesity,
227708_at	eukaryotic translation elongation factor 1 alpha-like 7; eukaryotic translation elongation factor 1 alpha-like 3; similar to eukaryotic translation elongation factor 1 alpha 1; eukaryotic translation elongation factor 1 alpha 1	3p22.1,4q24,6q14.1,9q34.12-q34.2,	158078,1915,441032,645715,		EEF1A1,EEF1A1P24,EEF1A1P5,EEF1A1P9,
204905_s_at	eukaryotic translation elongation factor 1 epsilon 1	6p24.3-p25.1,	9521,		EEF1E1,
223682_s_at	eukaryotic translation initiation factor 1A domain containing	11q13.1,	84285,		Eif1ad,
201018_at, 201019_s_at, 201017_at, 201016_at	eukaryotic translation initiation factor 1A, X-linked	Xp22.12,	1964,		EIF1AX,
201143_s_at, 201142_at, 201144_s_at	eukaryotic translation initiation factor 2, subunit 1 alpha, 35kDa	14q23.3,	1965,		EIF2S1,
242898_at	eukaryotic translation initiation factor 2-alpha kinase 2	2p22-p21,	5610,		EIF2AK2,
202461_at	eukaryotic translation initiation factor 2B, subunit 2 beta, 39kDa	14q24.3,	8892,		EIF2B2,	Leukoencephalopathy with vanishing white matter,Ovarioleukodystrophy,
229841_at, 225569_at, 213310_at, 225827_at	eukaryotic translation initiation factor 2C, 2	8q24,	27161,		EIF2C2,
219426_at	eukaryotic translation initiation factor 2C, 3	1p34.3,	192669,		EIF2C3,
208688_x_at, 203462_x_at, 236274_at, 242550_at, 211501_s_at	eukaryotic translation initiation factor 3, subunit B	7p22.2,	8662,		EIF3B,
208264_s_at, 208985_s_at, 238829_at	eukaryotic translation initiation factor 3, subunit J	15q15.3,	8669,		EIF3J,
236605_at	eukaryotic translation initiation factor 3, subunit K	19q13.2,	27335,		EIF3K,
215190_at	eukaryotic translation initiation factor 3, subunit M	11p13,	10480,		EIF3M,
208624_s_at, 208625_s_at	eukaryotic translation initiation factor 4 gamma, 1	3q27-qter,	1981,	hsa05416:Viral myocarditis,	Eif4g1,
201437_s_at, 201436_at, 201435_s_at	eukaryotic translation initiation factor 4E; similar to hCG1777996; similar to eukaryotic translation initiation factor 4E	17q21.33,4q21-q25,8p22,	100131565,100131693,1977,	hsa04150:mTOR signaling pathway,hsa04910:Insulin signaling pathway,	eif4e,LOC100131565,LOC100131693,
208707_at	eukaryotic translation initiation factor 5	14q32.32,	1983,		EIF5,
235296_at	eukaryotic translation initiation factor 5A2	3q26.2,	56648,		Eif5a2,
201122_x_at, 213757_at, 201123_s_at	eukaryotic translation initiation factor 5A; eukaryotic translation initiation factor 5A-like 1	10q22.3,10q23.3,17p13-p12,	143244,1984,		eif5a,EIF5AL1,
201026_at, 201024_x_at, 201025_at, 214314_s_at, 214313_s_at, 201027_s_at	eukaryotic translation initiation factor 5B	2q11.2,	9669,		Eif5b,
201573_s_at, 201574_at	eukaryotic translation termination factor 1	5q31.1,	2107,		etf1,
218748_s_at	exocyst complex component 5	14q23.1,	10640,		exoc5,
232599_at	exocyst complex component 6	10q23.33,	54536,		EXOC6,
204603_at	exonuclease 1	1q42-q43,	9156,	hsa03430:Mismatch repair,	Exo1,
216117_at, 209527_at, 214507_s_at	exosome component 2	9q34,	23404,	hsa03018:RNA degradation,	EXOSC2,
227916_x_at, 223489_x_at, 227912_s_at, 233495_at, 227913_at, 223490_s_at	exosome component 3	9p11,	51010,	hsa03018:RNA degradation,	Exosc3,
58696_at, 218695_at, 91684_g_at	exosome component 4	8q24.3,	54512,	hsa03018:RNA degradation,	Exosc4,
218481_at	exosome component 5	19q13.1,	56915,	hsa03018:RNA degradation,	EXOSC5,
227696_at, 1553947_at	exosome component 6	16q22.1,	118460,	hsa03018:RNA degradation,	Exosc6,
212627_s_at	exosome component 7	3p21.31,	23016,	hsa03018:RNA degradation,	EXOSC7,
215136_s_at	exosome component 8	13q13.1,	11340,	hsa03018:RNA degradation,	EXOSC8,
215206_at	exostoses (multiple) 1	8q24.11-q24.13,	2131,	hsa00534:Heparan sulfate biosynthesis,	ext1,	Chondrosarcoma,Exostoses, multiple, type 1,trichorhinophalangeal syndrome, type II,
218479_s_at	exportin 4	13q11,	64328,		XPO4,
223057_s_at, 223056_s_at, 223055_s_at	exportin 5	6p21.1,	57510,		Xpo5,
211982_x_at, 214784_x_at	exportin 6	16p11.2,	23214,		XPO6,
212160_at	exportin, tRNA (nuclear export receptor for tRNAs); similar to Exportin-T (tRNA exportin) (Exportin(tRNA))	12q14.2,7p11.2,	11260,441228,		LOC441228,Xpot,
225874_at	family with sequence similarity 100, member A	16p13.3,	124402,		Fam100a,
228382_at	family with sequence similarity 105, member B	5p15.2,	90268,		Fam105b,
223059_s_at, 223058_at	family with sequence similarity 107, member B	10p13,	83641,		fam107b,
1557128_at, 1557129_a_at	family with sequence similarity 111, member B	11q12.1,	374393,		FAM111B,
235931_at, 235177_at	family with sequence similarity 119, member A	2q33.3,	151194,		Fam119a,
1555948_s_at	family with sequence similarity 120A	9q22.31,	23196,		FAM120A,
239212_at	family with sequence similarity 164, member B	6q24.2,	153918,		C6orf94,
202915_s_at	family with sequence similarity 20, member B	1q25,	9917,		FAM20B,
223791_at	family with sequence similarity 27, member C; family with sequence similarity 27, member A; family with sequence similarity 27, member B	9p11.2,9q12,	100132948,100133121,548321,		FAM27A,FAM27B,FAM27C,
240062_at, 201889_at, 236316_at	family with sequence similarity 3, member C	7q31,	10447,		FAM3C,
231880_at	family with sequence similarity 40, member B	7q32.1,	57464,		FAM40B,
227410_at	family with sequence similarity 43, member A	3q29,	131583,		fam43a,
217916_s_at	family with sequence similarity 49, member B	8q24.21,	51571,		FAM49B,	A Genome-Wide Association Study Identifies Protein Quantitative Trait Loci (pQTLs),
218898_at	family with sequence similarity 57, member A	17p13.3,	79850,		FAM57A,
226466_s_at	family with sequence similarity 58, member A; hypothetical gene supported by NM_152274	5q35.1,Xq28,	401218,92002,		fam58a,LOC401218,	STAR syndrome,
221591_s_at	family with sequence similarity 64, member A	17p13.2,	54478,		FAM64A,
218029_at, 230806_s_at	family with sequence similarity 65, member A	16q22.1,	79567,		fam65a,
1553749_at	family with sequence similarity 76, member B	11q21,	143684,		fam76b,
239586_at, 238460_at, 238741_at	family with sequence similarity 83, member A	8q24.13,	84985,		FAM83A,
225687_at	family with sequence similarity 83, member D	20q11.22-q12,	81610,		FAM83D,
225864_at	family with sequence similarity 84, member B	8q24.21,	157638,		FAM84B,
222013_x_at, 65585_at	family with sequence similarity 86, member B2; family with sequence similarity 86, member A; family with sequence similarity 86, member B1	16p13.3,8p23.1,	196483,653333,85002,		FAM86A,FAM86B1,fam86b2,
226448_at	family with sequence similarity 89, member A	1q42.2,	375061,		FAM89A,
226294_x_at	family with sequence similarity 91, member A1	8q24.13,	157769,		Fam91a1,
212333_at, 239487_at, 241832_at	family with sequence similarity 98, member A	2p22.3,	25940,		Fam98a,
212847_at	far upstream element (FUSE) binding protein 1	1p31.1,	8880,		FUBP1,
239193_at	far upstream element (FUSE) binding protein 3	9q34.11-q34.12,	8939,		FUBP3,	Identification of ten loci associated with height highlights new biological pathways in human growth,
210950_s_at, 241954_at	farnesyl-diphosphate farnesyltransferase 1	8p23.1-p22,	2222,	hsa00100:Steroid biosynthesis,	FDFT1,
201564_s_at, 210933_s_at	fascin homolog 1, actin-bundling protein (Strongylocentrotus purpuratus)	7p22,	6624,		fscn1,
202345_s_at	fatty acid binding protein 5-like 2; fatty acid binding protein 5 (psoriasis-associated); fatty acid binding protein 5-like 8; fatty acid binding protein 5-like 7; fatty acid binding protein 5-like 9	11q12.1,13q14.3,15q25.2,15q25.3,8q21.13,	2171,642956,728641,728729,729163,	hsa03320:PPAR signaling pathway,	Fabp5,Fabp5l2,FABP5L7,FABP5L8,FABP5L9,
208964_s_at, 208963_x_at, 208962_s_at	fatty acid desaturase 1	11q12.2-q13.1,	3992,	hsa01040:Biosynthesis of unsaturated fatty acids,	Fads1,	Common variants at 30 loci contribute to polygenic dyslipidemia,Genetics Meets Metabolomics: A Genome-Wide Association Study of Metabolite Profiles in Human Serum,Genome-wide association analysis of metabolic traits in a birth cohort from a founder population,
217006_x_at, 212218_s_at	fatty acid synthase	17q25,	2194,	hsa00061:Fatty acid biosynthesis,hsa04910:Insulin signaling pathway,	FASN,
1558014_s_at	fatty acyl CoA reductase 1	11p15.2,	84188,		far1,
212373_at	fem-1 homolog b (C. elegans)	15q22,	10116,		fem1b,
209209_s_at, 214212_x_at, 209210_s_at	fermitin family homolog 2 (Drosophila)	14q22.2,	10979,		Fermt2,
203184_at	fibrillin 2	5q23-q31,	2201,		Fbn2,	Contractural arachnodactyly, congenital,
210310_s_at, 208378_x_at	fibroblast growth factor 5	4q21,	2250,	hsa04010:MAPK signaling pathway,hsa04810:Regulation of actin cytoskeleton,hsa05200:Pathways in cancer,hsa05218:Melanoma,	FGF5,
204379_s_at	fibroblast growth factor receptor 3	4p16.3,	2261,	hsa04010:MAPK signaling pathway,hsa04144:Endocytosis,hsa04810:Regulation of actin cytoskeleton,hsa05200:Pathways in cancer,hsa05219:Bladder cancer,	fgfr3,	achondroplasia,Bladder cancer,CATSHL syndrome,Cervical cancer, somatic,Colorectal cancer, somatic,Crouzon syndrome with acanthosis nigricans,Hypochondroplasia,LADD syndrome,Muenke syndrome,Nevus, keratinocytic, nonepidermolytic,Thanatophoric dysplasia, types I and II,
223321_s_at, 223648_s_at	fibroblast growth factor receptor-like 1	4p16,	53834,		Fgfrl1,
1552921_a_at, 222843_at	fidgetin-like 1	7p12.2,	63979,		FIGNL1,
213746_s_at	filamin A, alpha (actin binding protein 280)	Xq28,	2316,	hsa04010:MAPK signaling pathway,hsa04510:Focal adhesion,	FLNA,	Frontometaphyseal dysplasia,Heterotopia, periventricular,Heterotopia, periventricular nodular, with frontometaphyseal dysplasia,Heterotopia, periventricular, ED variant,Melnick-Needles syndrome,Otopalatodigital syndrome, type I,Otopalatodigital syndrome, type II,
204768_s_at, 204767_s_at	flap structure-specific endonuclease 1	11q12,	2237,	hsa03030:DNA replication,hsa03410:Base excision repair,hsa03450:Non-homologous end-joining,	FEN1,
206307_s_at	forkhead box D1	5q12-q13,	2297,		foxd1,
226711_at	forkhead box N2	2p22-p16,	3344,		foxn2,
227475_at	forkhead box Q1	6p25,	94234,		FOXQ1,
229272_at	formin binding protein 4	11p11.2,	23360,		FNBP4,
218530_at	formin homology 2 domain containing 1	16q22,	29109,		fhod1,
218980_at	formin homology 2 domain containing 3	18q12,	80206,		FHOD3,
226184_at	formin-like 2	2q23.3,	114793,		FMNL2,
202949_s_at	four and a half LIM domains 2	2q12-q14,	2274,		FHL2,
219522_at	four jointed box 1 (Drosophila)	11p13,	24147,		Fjx1,
205565_s_at	frataxin	9q13-q21.1,	2395,		FXN,	Friedreich ataxia,Friedreich ataxia with retained reflexes,
221245_s_at	frizzled homolog 5 (Drosophila)	2q33-q34,	7855,	hsa04310:Wnt signaling pathway,hsa04916:Melanogenesis,hsa05200:Pathways in cancer,hsa05210:Colorectal cancer,hsa05217:Basal cell carcinoma,	fzd5,
203705_s_at	frizzled homolog 7 (Drosophila)	2q33,	8324,	hsa04310:Wnt signaling pathway,hsa04916:Melanogenesis,hsa05200:Pathways in cancer,hsa05210:Colorectal cancer,hsa05217:Basal cell carcinoma,	FZD7,	Conduct disorder and ADHD: Evaluation of conduct problems as a categorical and quantitative trait in the international multicentre ADHD genetics study,
224325_at, 227405_s_at	frizzled homolog 8 (Drosophila)	10p11.21,	8325,	hsa04310:Wnt signaling pathway,hsa04916:Melanogenesis,hsa05200:Pathways in cancer,hsa05210:Colorectal cancer,hsa05217:Basal cell carcinoma,	Fzd8,	A Genome-Wide Association Study Identifies Protein Quantitative Trait Loci (pQTLs),
238551_at	fucosyltransferase 11 (alpha (1,3) fucosyltransferase)	10q22.2,	170384,		FUT11,
209893_s_at, 209892_at	fucosyltransferase 4 (alpha (1,3) fucosyltransferase, myeloid-specific)	11q21,	2526,	hsa00601:Glycosphingolipid biosynthesis,	FUT4,
203988_s_at, 1554930_a_at	fucosyltransferase 8 (alpha (1,6) fucosyltransferase)	14q24.3,	2530,	hsa00510:N-Glycan biosynthesis,hsa00533:Keratan sulfate biosynthesis,	fut8,
214046_at	fucosyltransferase 9 (alpha (1,3) fucosyltransferase)	6q16,	10690,	hsa00601:Glycosphingolipid biosynthesis,hsa00603:Glycosphingolipid biosynthesis,	fut9,
203032_s_at	fumarate hydratase	1q42.1,	2271,	hsa00020:Citrate cycle (TCA cycle),hsa05200:Pathways in cancer,hsa05211:Renal cell carcinoma,	FH,	Fumarase deficiency,Leiomyomatosis and renal cell cancer,Multiple cutaneous and uterine leiomyomata,
202862_at	fumarylacetoacetate hydrolase (fumarylacetoacetase)	15q23-q25,	2184,	hsa00350:Tyrosine metabolism,	FAH,	Tyrosinemia, type I,
1565716_at, 231108_at	fusion (involved in t(12;16) in malignant liposarcoma)	16p11.2,	2521,		fus,
214430_at	galactosidase, alpha	Xq22,	2717,	hsa00052:Galactose metabolism,hsa00561:Glycerolipid metabolism,hsa00600:Sphingolipid metabolism,hsa00603:Glycosphingolipid biosynthesis,hsa04142:Lysosome,	Gla,	Fabry disease,Fabry disease, cardiac variant,
207466_at, 214240_at	galanin prepropeptide	11q13.2,	51083,		GAL,
205351_at	gamma-glutamyl carboxylase	2p12,	2677,		GGCX,	Pseudoxanthoma elasticum-like disorder with multiple coagulation factor deficiency,Vitamin K-dependent coagulation defect,
239841_at	gamma-glutamyl cyclotransferase	7p15-p14,	79017,	hsa00480:Glutathione metabolism,	Ggct,
223278_at	gap junction protein, beta 2, 26kDa	13q11-q12,	2706,		gjb2,	Bart-Pumphrey syndrome,Deafness, autosomal dominant 3,Deafness, autosomal dominant 3A,Deafness, autosomal recessive 1,Deafness, autosomal recessive 1A,Hystrix-like ichthyosis with deafness,Keratitis-ichthyosis-deafness syndrome,Keratoderma, palmoplantar, with deafness,Vohwinkel syndrome,
205490_x_at, 215243_s_at	gap junction protein, beta 3, 31kDa	1p34,	2707,		GJB3,	Deafness, autosomal dominant 2,Deafness, autosomal dominant 2B,Deafness, autosomal dominant, with peripheral neuropathy,Deafness, autosomal recessive,Deafness, digenic, GJB2/GJB3,Erythrokeratodermia variabilis,
243502_at, 208460_at, 228776_at, 228563_at	gap junction protein, gamma 1, 45kDa	17q21.31,	10052,		GJC1,
205527_s_at, 217099_s_at	gem (nuclear organelle) associated protein 4	17p13,	50628,		GEMIN4,
225712_at	gem (nuclear organelle) associated protein 5	5q33.2,	25929,		GEMIN5,
219539_at	gem (nuclear organelle) associated protein 6	2p22.1,	79833,		GEMIN6,
218350_s_at	geminin, DNA replication inhibitor	6p22.2,	51053,		gmnn,
230376_at, 202678_at, 243985_at	general transcription factor IIA, 2, 12kDa	15q22.2,	2958,	hsa03022:Basal transcription factors,	Gtf2a2,
209595_at	general transcription factor IIF, polypeptide 2, 30kDa	13q14,	2963,	hsa03022:Basal transcription factors,	gtf2f2,
223758_s_at	general transcription factor IIH, polypeptide 2, 44kDa; general transcription factor IIH, polypeptide 2C; general transcription factor IIH, polypeptide 2B; general transcription factor IIH, polypeptide 2D	5,5q12.2-q13.3,5q13.2,	2966,653238,728340,730394,	hsa03022:Basal transcription factors,hsa03420:Nucleotide excision repair,	gtf2h2,GTF2H2B,GTF2H2C,GTF2H2D,
238880_at	general transcription factor IIIA	13q12.3-q13.1,	2971,		GTF3A,
202543_s_at	glia maturation factor, beta	14q22.2,	2764,		gmfb,
203282_at	glucan (1,4-alpha-), branching enzyme 1	3p12.3,	2632,	hsa00500:Starch and sucrose metabolism,	GBE1,	Andersen disease,Glycogen storage disease IV,
225853_at	glucosamine-phosphate N-acetyltransferase 1	14q22.2,	64841,	hsa00520:Amino sugar and nucleotide sugar metabolism,	Gnpnat1,
208308_s_at	glucose phosphate isomerase	19q13.1,	2821,	hsa00010:Glycolysis / Gluconeogenesis,hsa00030:Pentose phosphate pathway,hsa00500:Starch and sucrose metabolism,hsa00520:Amino sugar and nucleotide sugar metabolism,	GPI,	Hemolytic anemia due to glucosephosphate isomerase deficiency,Hydrops fetalis, one form,
236140_at	glutamate-cysteine ligase, modifier subunit	1p22.1,	2730,	hsa00480:Glutathione metabolism,	GCLM,	Myocardial infarction, susceptibility to,
227017_at, 227016_at	glutamate-rich 1	8p23.3,	157697,		ERICH1,
221549_at	glutamate-rich WD repeat containing 1	19q13.32,	83743,		GRWD1,
224839_s_at	glutamic pyruvate transaminase (alanine aminotransferase) 2	16q12.1,	84706,	hsa00250:Alanine, aspartate and glutamate metabolism,	GPT2,
208813_at	glutamic-oxaloacetic transaminase 1, soluble (aspartate aminotransferase 1)	10q24.1-q25.1,	2805,	hsa00250:Alanine, aspartate and glutamate metabolism,hsa00270:Cysteine and methionine metabolism,hsa00330:Arginine and proline metabolism,hsa00350:Tyrosine metabolism,hsa00360:Phenylalanine metabolism,hsa00400:Phenylalanine, tyrosine and tryptophan biosynthesis,	GOT1,
221510_s_at, 223079_s_at	glutaminase	2q32-q34,	2744,	hsa00250:Alanine, aspartate and glutamate metabolism,hsa00330:Arginine and proline metabolism,hsa00471:D-Glutamine and D-glutamate metabolism,hsa00910:Nitrogen metabolism,	GLS,
229982_at	glutamine and serine rich 1	11p13,	79832,		QSER1,
202722_s_at, 227027_at, 226886_at	glutamine-fructose-6-phosphate transaminase 1	2p13,	2673,	hsa00250:Alanine, aspartate and glutamate metabolism,hsa00520:Amino sugar and nucleotide sugar metabolism,	GFPT1,
205100_at	glutamine-fructose-6-phosphate transaminase 2	5q34-q35,	9945,	hsa00250:Alanine, aspartate and glutamate metabolism,hsa00520:Amino sugar and nucleotide sugar metabolism,	gfpt2,
200841_s_at	glutamyl-prolyl-tRNA synthetase	1q41-q42,	2058,	hsa00860:Porphyrin and chlorophyll metabolism,hsa00970:Aminoacyl-tRNA biosynthesis,	eprs,
214711_at	glutamyl-tRNA(Gln) amidotransferase, subunit C homolog (bacterial)	12q24.31,	283459,		gatC,
219933_at	glutaredoxin 2	1q31.2-q31.3,	51022,		GLRX2,
213453_x_at, 212581_x_at, 217398_x_at	glyceraldehyde-3-phosphate dehydrogenase-like 6; hypothetical protein LOC100133042; glyceraldehyde-3-phosphate dehydrogenase	12p13,12p13.31,15q22.31,	100133042,2597,729403,	hsa00010:Glycolysis / Gluconeogenesis,hsa05010:Alzheimer's disease,	GAPDH,GAPDHL6,LOC100133042,
204836_at	glycine dehydrogenase (decarboxylating)	9p22,	2731,	hsa00260:Glycine, serine and threonine metabolism,	Gldc,	Glycine encephalopathy,
209945_s_at	glycogen synthase kinase 3 beta	3q13.3,	2932,	hsa04012:ErbB signaling pathway,hsa04062:Chemokine signaling pathway,hsa04110:Cell cycle,hsa04310:Wnt signaling pathway,hsa04340:Hedgehog signaling pathway,hsa04360:Axon guidance,hsa04510:Focal adhesion,hsa04660:T cell receptor signaling pathway,hsa04662:B cell receptor signaling pathway,hsa04722:Neurotrophin signaling pathway,hsa04910:Insulin signaling pathway,hsa04916:Melanogenesis,hsa05010:Alz…	GSK3B,
218473_s_at, 222644_s_at	glycosyltransferase 25 domain containing 1	19p13.11,	79709,		GLT25D1,
208693_s_at	glycyl-tRNA synthetase	7p15,	2617,	hsa00970:Aminoacyl-tRNA biosynthesis,	Gars,	Charcot-Marie-Tooth disease, type 2D,Neuropathy, distal hereditary motor, type V,
232453_at	glypican 6	13q32,	10082,		GPC6,	Framingham Heart Study 100K Project: genome-wide associations for blood pressure and arterial stiffness,
213180_s_at, 213206_at, 213144_at, 210009_s_at	golgi SNAP receptor complex member 2	17q21,	9570,	hsa04130:SNARE interactions in vesicular transport,	GOSR2,
222552_at, 218193_s_at	golgi transport 1 homolog B (S. cerevisiae)	12p12.1,	51026,		Golt1b,
203725_at	growth arrest and DNA-damage-inducible, alpha	1p31.2-p31.1,	1647,	hsa04010:MAPK signaling pathway,hsa04110:Cell cycle,hsa04115:p53 signaling pathway,	GADD45A,
228238_at, 227517_s_at	growth arrest-specific 5 (non-protein coding)	1q25.1,	60674,		GAS5,
221577_x_at	growth differentiation factor 15	19p13.11,	9518,		Gdf15,
206204_at	growth factor receptor-bound protein 14	2q22-q24,	2888,		Grb14,
206917_at	guanine nucleotide binding protein (G protein), alpha 13	17q24.3,	10672,	hsa04270:Vascular smooth muscle contraction,hsa04730:Long-term depression,hsa04810:Regulation of actin cytoskeleton,	Gna13,
201179_s_at	guanine nucleotide binding protein (G protein), alpha inhibiting activity polypeptide 3	1p13,	2773,	hsa04062:Chemokine signaling pathway,hsa04360:Axon guidance,hsa04530:Tight junction,hsa04540:Gap junction,hsa04670:Leukocyte transendothelial migration,hsa04730:Long-term depression,hsa04914:Progesterone-mediated oocyte maturation,hsa04916:Melanogenesis,	GNAI3,
222034_at	guanine nucleotide binding protein (G protein), beta polypeptide 2-like 1	5q35.3,	10399,		GNB2L1,
201948_at	guanine nucleotide binding protein-like 2 (nucleolar)	1p34.3,	29889,		GNL2,
217850_at	guanine nucleotide binding protein-like 3 (nucleolar)	3p21.1,	26354,		gnl3,
217632_at, 205010_at, 222109_at, 46947_at	guanine nucleotide binding protein-like 3 (nucleolar)-like	Xp11.22,	54552,		Gnl3l,
231577_s_at, 202269_x_at	guanylate binding protein 1, interferon-inducible, 67kDa	1p22.2,	2633,		GBP1,
223434_at	guanylate binding protein 3	1p22.2,	2635,		GBP3,
203395_s_at, 203394_s_at	hairy and enhancer of split 1, (Drosophila)	3q28-q29,	3280,	hsa04330:Notch signaling pathway,hsa04950:Maturity onset diabetes of the young,	hes1,
227347_x_at	hairy and enhancer of split 4 (Drosophila)	1p36.33,	57801,		hes4,
226446_at	hairy and enhancer of split 6 (Drosophila)	2q37.3,	55502,		Hes6,
208744_x_at, 206976_s_at	heat shock 105kDa/110kDa protein 1	13q12.3,	10808,		HSPH1,
205133_s_at	heat shock 10kDa protein 1 (chaperonin 10)	2q33.1,	3336,		HSPE1,
243845_at, 200807_s_at, 200806_s_at, 243372_at, 241716_at	heat shock 60kDa protein 1 (chaperonin) pseudogene 5; heat shock 60kDa protein 1 (chaperonin) pseudogene 6; heat shock 60kDa protein 1 (chaperonin) pseudogene 1; heat shock 60kDa protein 1 (chaperonin) pseudogene 4; heat shock 60kDa protein 1 (chaperonin)	12q13.2,2q33.1,3p22.2,4q31.22,5p14.3,	3329,345041,643300,644745,645548,	hsa03018:RNA degradation,hsa04940:Type I diabetes mellitus,	HSPD1,HSPD1P1,HSPD1P4,HSPD1P5,HSPD1P6,	Leukodystrophy, hypomyelinating, 4,Leukodystrophy, hypomyelinating, autosomal recessive,Spastic paraplegia-13,
226887_at, 227650_at, 219212_at	heat shock 70kDa protein 14	10p13,	51182,		HSPA14,
200799_at	heat shock 70kDa protein 1A; heat shock 70kDa protein 1B	6p21.3,	3303,3304,	hsa03040:Spliceosome,hsa04010:MAPK signaling pathway,hsa04144:Endocytosis,hsa04612:Antigen processing and presentation,hsa05020:Prion diseases,	HSPA1A,HSPA1B,
211015_s_at, 211016_x_at, 208815_x_at, 208814_at	heat shock 70kDa protein 4	5q31.1-q31.2,	3308,	hsa04612:Antigen processing and presentation,	HSPA4,
205543_at	heat shock 70kDa protein 4-like	4q28,	22824,		Hspa4l,
224187_x_at, 208687_x_at, 221891_x_at, 210338_s_at	heat shock 70kDa protein 8	11q24.1,	3312,	hsa03040:Spliceosome,hsa04010:MAPK signaling pathway,hsa04144:Endocytosis,hsa04612:Antigen processing and presentation,	HSPA8,
200692_s_at, 200691_s_at, 200690_at, 232200_at	heat shock 70kDa protein 9 (mortalin)	5q31.1,	3313,	hsa03018:RNA degradation,	HSPA9,
211968_s_at	heat shock protein 90kDa alpha (cytosolic), class A member 2; heat shock protein 90kDa alpha (cytosolic), class A member 1	11p14.1,14q32.33,	3320,3324,	hsa04612:Antigen processing and presentation,hsa04621:NOD-like receptor signaling pathway,hsa04914:Progesterone-mediated oocyte maturation,hsa05200:Pathways in cancer,hsa05215:Prostate cancer,	HSP90AA1,HSP90AA2,
200064_at, 1557910_at, 214359_s_at	heat shock protein 90kDa alpha (cytosolic), class B member 1	6p12,	3326,	hsa04612:Antigen processing and presentation,hsa04621:NOD-like receptor signaling pathway,hsa04914:Progesterone-mediated oocyte maturation,hsa05200:Pathways in cancer,hsa05215:Prostate cancer,	HSP90AB1,
200598_s_at, 216449_x_at, 216450_x_at, 200599_s_at	heat shock protein 90kDa beta (Grp94), member 1	12q24.2-q24.3,	7184,	hsa04621:NOD-like receptor signaling pathway,hsa05200:Pathways in cancer,hsa05215:Prostate cancer,	Hsp90b1,
227349_at, 220085_at, 223556_at, 227350_at	helicase, lymphoid-specific	10q24.2,	3070,		Hells,
217755_at, 222396_at	hematological and neurological expressed 1	17q25.1,	51155,		HN1,
215933_s_at	hematopoietically expressed homeobox	10q23.33,	3087,	hsa04950:Maturity onset diabetes of the young,	hhex,	A genome-wide association study identifies novel risk loci for type 2 diabetes,A genome-wide association study of type 2 diabetes in Finns detects multiple susceptibility variants,Genome-wide association analysis identifies loci for type 2 diabetes and triglyceride levels,Meta-analysis of genome-wide association data and large-scale replication identifies additional susceptibility loci for type 2…
235944_at	hemicentin 1	1q25.3-q31.1,	83872,		Hmcn1,	Macular degeneration, age-related, 1,
205466_s_at	heparan sulfate (glucosamine) 3-O-sulfotransferase 1	4p16,	9957,	hsa00534:Heparan sulfate biosynthesis,	Hs3st1,
219985_at	heparan sulfate (glucosamine) 3-O-sulfotransferase 3A1	17p12-p11.2,	9955,	hsa00531:Glycosaminoglycan degradation,hsa00534:Heparan sulfate biosynthesis,	Hs3st3a1,	Framingham Heart Study 100K Project: genome-wide associations for blood pressure and arterial stiffness,
227361_at, 1561908_a_at	heparan sulfate (glucosamine) 3-O-sulfotransferase 3B1	17p12-p11.2,	9953,	hsa00531:Glycosaminoglycan degradation,hsa00534:Heparan sulfate biosynthesis,	Hs3st3b1,	A Genome-Wide Association Study Identifies Protein Quantitative Trait Loci (pQTLs),
1552767_a_at, 230030_at	heparan sulfate 6-O-sulfotransferase 2	Xq26.2,	90161,	hsa00534:Heparan sulfate biosynthesis,	HS6ST2,
203821_at, 38037_at	heparin-binding EGF-like growth factor	5q23,	1839,	hsa04012:ErbB signaling pathway,hsa04912:GnRH signaling pathway,hsa05120:Epithelial cell signaling in Helicobacter pylori infection,	HBEGF,	Diphtheria, susceptibility to,
228266_s_at	hepatoma-derived growth factor, related protein 3	15q25.2,	50810,		HDGFRP3,
201277_s_at	heterogeneous nuclear ribonucleoprotein A/B	5q35.3,	3182,		Hnrnpab,
222040_at	heterogeneous nuclear ribonucleoprotein A1-like 3; similar to heterogeneous nuclear ribonucleoprotein A1; heterogeneous nuclear ribonucleoprotein A1 pseudogene 2; heterogeneous nuclear ribonucleoprotein A1; heterogeneous nuclear ribonucleoprotein A1 pseudogene	10q11.22,12q13.1,18q12.1,19p13.2,2q33.1,5q14.1,6p21.32,	100131609,3178,388275,644037,645691,664709,728643,	hsa03040:Spliceosome,	HNRNPA1,HNRNPA1P2,HNRPA1L-2,HNRPA1L3,LOC644037,LOC645691,LOC728643,
221480_at, 236000_s_at, 227744_s_at, 205183_at, 200073_s_at, 229129_at, 239040_at, 209330_s_at, 239052_at	heterogeneous nuclear ribonucleoprotein D (AU-rich element RNA binding protein 1, 37kDa)	4q21.1-q21.2,	3184,		HNRNPD,
1554678_s_at, 209067_s_at	heterogeneous nuclear ribonucleoprotein D-like	4q13-q21,	9987,		HNRPDL,
238610_s_at	heterogeneous nuclear ribonucleoprotein M	19p13.3-p13.2,	4670,	hsa03040:Spliceosome,	hnrnpm,
236244_at	heterogeneous nuclear ribonucleoprotein U (scaffold attachment factor A)	1q44,	3192,	hsa03040:Spliceosome,	Hnrnpu,
200697_at	hexokinase 1	10q22,	3098,	hsa00010:Glycolysis / Gluconeogenesis,hsa00051:Fructose and mannose metabolism,hsa00052:Galactose metabolism,hsa00500:Starch and sucrose metabolism,hsa00520:Amino sugar and nucleotide sugar metabolism,hsa04910:Insulin signaling pathway,hsa04930:Type II diabetes mellitus,	HK1,	Hemolytic anemia due to hexokinase deficiency,
239410_at, 202934_at, 222305_at	hexokinase 2 pseudogene; hexokinase 2	2p13,Xq21.1,	3099,642546,	hsa00010:Glycolysis / Gluconeogenesis,hsa00051:Fructose and mannose metabolism,hsa00052:Galactose metabolism,hsa00500:Starch and sucrose metabolism,hsa00520:Amino sugar and nucleotide sugar metabolism,hsa04910:Insulin signaling pathway,hsa04930:Type II diabetes mellitus,	Hk2,HK2P1,
208025_s_at, 1568287_at, 1567223_at, 1561633_at, 1567224_at, 1558682_at, 1559891_at, 1558683_a_at	high mobility group AT-hook 2	12q15,	8091,		HMGA2,	A common variant of HMGA2 is associated with adult and childhood height in the general population,Genome-wide association analysis identifies 20 loci that influence adult height,Identification of ten loci associated with height highlights new biological pathways in human growth,Lipoma,Lipomatosis, multiple,Many sequence variants affecting diversity of adult human height,Salivary adenoma,Stature Q…
236091_at	high-mobility group box 2	4q31,	3148,		HMGB2,
200944_s_at, 200943_at	high-mobility group nucleosome binding domain 1	21q22.3,21q22.3|21q22.2,	3150,		HMGN1,
205462_s_at, 212552_at	hippocalcin-like 1	2p25.1,	3241,		hpcal1,
205580_s_at, 205579_at	histamine receptor H1	3p25,	3269,	hsa04020:Calcium signaling pathway,hsa04080:Neuroactive ligand-receptor interaction,	HRH1,
200093_s_at, 1555960_at	histidine triad nucleotide binding protein 1	5q31.2,	3094,		HINT1,
226537_at	histidine triad nucleotide binding protein 3	6q22.32,	135114,		HINT3,
202042_at	histidyl-tRNA synthetase	5q31.3,	3035,	hsa00970:Aminoacyl-tRNA biosynthesis,	HARS,
1558561_at	histocompatibility (minor) 13	20q11.21,	81502,		hm13,
203138_at	histone acetyltransferase 1	2q31.2-q33.1,	8520,		HAT1,
205967_at, 208180_s_at	histone cluster 1, H4l; histone cluster 1, H4k; histone cluster 4, H4; histone cluster 1, H4h; histone cluster 1, H4j; histone cluster 1, H4i; histone cluster 1, H4d; histone cluster 1, H4c; histone cluster 1, H4f; histone cluster 1, H4e; histone cluster 1, H4b; histone cluster 1, H4a; histone cluster 2, H4a; histone cluster 2, H4b	12p12.3,1q21,6p21.3,6p21.33,6p22-p21.3,	121504,554313,8294,8359,8360,8361,8362,8363,8364,8365,8366,8367,8368,8370,	hsa05322:Systemic lupus erythematosus,	Hist1h4a,Hist1h4b,Hist1h4c,Hist1h4d,HIST1H4E,Hist1h4f,Hist1h4h,Hist1h4i,Hist1h4j,Hist1h4k,hist1h4l,HIST2H4A,HIST2H4B,Hist4h4,
201833_at	histone deacetylase 2	6q21,	3066,	hsa04110:Cell cycle,hsa04330:Notch signaling pathway,hsa05016:Huntington's disease,hsa05200:Pathways in cancer,hsa05220:Chronic myeloid leukemia,	HDAC2,
203745_at, 203746_s_at	holocytochrome c synthase (cytochrome c heme-lyase)	Xp22.3,	3052,	hsa00860:Porphyrin and chlorophyll metabolism,	HCCS,	Microphthalmia, syndromic 7,
216417_x_at	homeobox B9	17q21.3,	3219,		HOXB9,
224016_at, 225115_at, 225116_at	homeodomain interacting protein kinase 2; similar to homeodomain interacting protein kinase 2	7q32-q34,7q34,	28996,653052,		HIPK2,
210148_at	homeodomain interacting protein kinase 3	11p13,	10114,		Hipk3,
213793_s_at, 226651_at	homer homolog 1 (Drosophila)	5q14.2,	9456,		HOMER1,	Common variants in the GDF5-UQCC region are associated with variation in human height,
204512_at	human immunodeficiency virus type I enhancer binding protein 1	6p24-p22.3,	3096,		Hivep1,
205425_at, 226364_at	huntingtin interacting protein 1	7q11.23,	3092,	hsa05016:Huntington's disease,	HIP1,	Prostate cancer, progression of,
223541_at	hyaluronan synthase 3	16q22.1,	3038,		HAS3,
209709_s_at, 207165_at	hyaluronan-mediated motility receptor (RHAMM)	5q33.2-qter,	3161,	hsa04512:ECM-receptor interaction,	HMMR,	Breast cancer, susceptibility to,
203040_s_at	hydroxymethylbilane synthase	11q23.3,	3145,	hsa00860:Porphyrin and chlorophyll metabolism,	HMBS,	Porphyria, acute intermittent,Porphyria, acute intermittent, nonerythroid variant,
1554122_a_at, 217869_at, 1554121_at	hydroxysteroid (17-beta) dehydrogenase 12	11p11.2,	51144,	hsa00140:Steroid hormone biosynthesis,hsa00150:Androgen and estrogen metabolism,hsa01040:Biosynthesis of unsaturated fatty acids,	HSD17B12,
212966_at, 212964_at	hypermethylated in cancer 2	22q11.21,	23119,		Hic2,
206074_s_at, 210457_x_at	hypothetical LOC100130009; high mobility group AT-hook 1	2p13.1,6p21,	100130009,3159,		HMGA1,LOC100130009,	Many sequence variants affecting diversity of adult human height,
227080_at	hypothetical LOC100130667; zinc finger protein 697	1p12,	100130667,90874,		LOC100130667,ZNF697,
227175_at	hypothetical LOC100131311	1q21.2,	100131311,		LOC100131311,
205891_at	hypothetical LOC100131909; adenosine A2b receptor	17p12,17p12-p11.2,	100131909,136,	hsa04020:Calcium signaling pathway,hsa04080:Neuroactive ligand-receptor interaction,hsa04270:Vascular smooth muscle contraction,	Adora2b,LOC100131909,
230082_at	hypothetical LOC100133660	3,	100133660,		LOC100133660,
65588_at, 225857_s_at	hypothetical LOC388796	20q11.23,	388796,		LOC388796,
1553122_s_at	hypothetical LOC389458; RB-associated KRAB zinc finger	7p22.1,	389458,57786,		LOC389458,RBAK,
233364_s_at, 225381_at, 239672_at, 232113_at	hypothetical LOC399959	11q24.1,	399959,		LOC399959,
215268_at	hypothetical LOC643314	1p34.2,	643314,		KIAA0754,
1559822_s_at	hypothetical LOC644215	10q24.1,	644215,		LOC644215,
1555977_at, 1555978_s_at, 1555976_s_at	hypothetical LOC727918	18p11.31,	727918,		LOC727918,
219806_s_at	hypothetical LOC728675; chromosome 11 open reading frame 75	11q13.3-q23.3,17q21.31,	56935,728675,		C11orf75,LOC728675,
203304_at	hypothetical LOC729590; BMP and activin membrane-bound inhibitor homolog (Xenopus laevis)	10p11.23,10p12.3-p11.2,	25805,729590,		BAMBI,LOC729590,
213646_x_at, 1565668_at, 201090_x_at, 211058_x_at, 212639_x_at, 211072_x_at	hypothetical gene supported by AF081484; NM_006082; tubulin, alpha 1b	11q14.3,12q13.12,	10376,399942,	hsa04540:Gap junction,hsa05130:Pathogenic Escherichia coli infection,	LOC399942,TUBA1B,
230031_at, 211936_at	hypothetical gene supported by AF216292; NM_005347; heat shock 70kDa protein 5 (glucose-regulated protein, 78kDa)	1p34.3,9q33-q34.1,	3309,400750,	hsa04612:Antigen processing and presentation,hsa05020:Prion diseases,	HSPA5,LOC400750,
236079_at	hypothetical protein DKFZp667E0512	4p16.1,	202025,		DKFZp667E0512,
226756_at, 229521_at	hypothetical protein FLJ36031	7q22.3,	168455,		FLJ36031,
224826_at, 230492_s_at	hypothetical protein KIAA1434	20p12.3,	56261,		GPCPD1,
208621_s_at	hypothetical protein LOC100129652; ezrin	6q25.2-q26,6q25.3,	100129652,7430,	hsa04670:Leukocyte transendothelial migration,hsa04810:Regulation of actin cytoskeleton,hsa05130:Pathogenic Escherichia coli infection,	EZR,LOC100129652,
205644_s_at	hypothetical protein LOC100132425; similar to small nuclear ribonucleoprotein polypeptide G; small nuclear ribonucleoprotein polypeptide G; small nuclear ribonucleoprotein G-like protein	10p13,18q21.2,19p13.12,1q32.1,2p14,	100130003,100130289,100130932,100132425,6637,	hsa03040:Spliceosome,	LOC100130003,LOC100130289,LOC100130932,LOC100132425,Snrpg,
226876_at	hypothetical protein LOC100133632; family with sequence similarity 101, member B	17,17p13,	100133632,359845,		Fam101b,LOC100133632,
1557049_at	hypothetical protein LOC149478	1p34.1,	149478,		BTBD19,
232181_at	hypothetical protein LOC153346	5q33.1,	153346,
235707_at, 1564651_at	hypothetical protein LOC221710	6p24.1,	221710,		LOC221710,
225767_at	hypothetical protein LOC284801; hypothetical LOC649159	16p11.2,20p11.1,	284801,649159,		LOC284801,top,
217871_s_at	hypothetical protein LOC284889	22q11.23,	284889,		LOC284889,
227099_s_at	hypothetical protein LOC387763	11p11.2,	387763,		AG2,
242853_at	hypothetical protein LOC401106	3q29,	401106,		FLJ34208,
242222_at	hypothetical protein LOC440894	2q13,	440894,		LOC440894,
200924_s_at	hypothetical protein LOC442497	7p22,	442497,		LOC442497,
1558930_at	hypothetical protein LOC728192	13q33.3,	728192,		LOC728192,
228977_at	hypothetical protein LOC729680	13q12.11,	729680,		LOC729680,
224507_s_at	hypothetical protein MGC12916	17p11.2,	84815,		MGC12916,
228235_at	hypothetical protein MGC16121	Xq26.3,	84848,		MGC16121,
202854_at, 1565446_at	hypoxanthine phosphoribosyltransferase 1	Xq26.1,	3251,	hsa00230:Purine metabolism,hsa00983:Drug metabolism,	HPRT1,	HPRT-related gout,Lesch-Nyhan syndrome,
200825_s_at	hypoxia up-regulated 1	11q23.1-q23.3,	10525,		hyou1,
202081_at	immediate early response 2	19p13.13,	9592,		ier2,
201631_s_at	immediate early response 3	6p21.3,	8870,		Ier3,
218611_at	immediate early response 5	1q25.3,	51278,		IER5,
226552_at, 226559_at	immediate early response 5-like	9q34.11,	389792,		Ier5l,
234304_s_at	importin 11	5q12.1,	51194,		IPO11,
218305_at	importin 4	14q12,	79711,		IPO4,
211953_s_at	importin 5	13q32.2,	3843,		IPO5,
200995_at	importin 7	11p15.4,	10527,		IPO7,
228976_at	inducible T-cell co-stimulator ligand	21q22.3,	23308,	hsa04514:Cell adhesion molecules (CAMs),hsa04672:Intestinal immune network for IgA production,	ICOSLG,	Genome-wide assocation defines more than 30 distinct susceptibility loci for Crohn's disease,
201363_s_at, 206245_s_at	influenza virus NS1A binding protein	1q25.1-q31.1,	10625,		IVNS1ABP,
208937_s_at	inhibitor of DNA binding 1, dominant negative helix-loop-helix protein	20q11,	3397,	hsa04350:TGF-beta signaling pathway,	id1,
201565_s_at	inhibitor of DNA binding 2, dominant negative helix-loop-helix protein	2p25,	3398,	hsa04350:TGF-beta signaling pathway,	ID2,
207826_s_at	inhibitor of DNA binding 3, dominant negative helix-loop-helix protein	1p36.13-p36.12,	3399,	hsa04350:TGF-beta signaling pathway,	Id3,
205981_s_at	inhibitor of growth family, member 2	4q35.1,	3622,		ING2,
231863_at	inhibitor of growth family, member 3	7q31,	54556,		Ing3,
242361_at	inner membrane protein, mitochondrial (mitofilin)	2p11.2,2p11.2|2,	10989,		IMMT,
227514_at	inositol 1,4,5-triphosphate receptor interacting protein-like 2	16p12.3,	162073,		Itpripl2,
201188_s_at, 201189_s_at, 201187_s_at	inositol 1,4,5-triphosphate receptor, type 3	6p21,	3710,	hsa04020:Calcium signaling pathway,hsa04070:Phosphatidylinositol signaling system,hsa04114:Oocyte meiosis,hsa04270:Vascular smooth muscle contraction,hsa04540:Gap junction,hsa04720:Long-term potentiation,hsa04730:Long-term depression,hsa04742:Taste transduction,hsa04912:GnRH signaling pathway,hsa05010:Alzheimer's disease,	ITPR3,	Diabetes, type 1, susceptibility to,
224744_at, 218516_s_at, 224743_at, 222654_at	inositol monophosphatase domain containing 1	8q12.1,	54928,		IMPAD1,
223878_at	inositol polyphosphate-4-phosphatase, type II, 105kDa	4q31.21,	8821,	hsa00562:Inositol phosphate metabolism,hsa04070:Phosphatidylinositol signaling system,	INPP4B,
201626_at, 201627_s_at, 201625_s_at	insulin induced gene 1	7q36,	3638,		INSIG1,
204686_at, 242979_at	insulin receptor substrate 1	2q36,	3667,	hsa04722:Neurotrophin signaling pathway,hsa04910:Insulin signaling pathway,hsa04920:Adipocytokine signaling pathway,hsa04930:Type II diabetes mellitus,hsa04960:Aldosterone-regulated sodium reabsorption,	IRS1,	Coronary artery disease, susceptibility to,Diabetes mellitus, noninsulin-dependent,
209185_s_at	insulin receptor substrate 2	13q34,	8660,	hsa04722:Neurotrophin signaling pathway,hsa04910:Insulin signaling pathway,hsa04920:Adipocytokine signaling pathway,hsa04930:Type II diabetes mellitus,hsa04960:Aldosterone-regulated sodium reabsorption,	irs2,	Diabetes mellitus, noninsulin-dependent,{Diabetes mellitus, noninsulin-dependent,
218847_at, 223963_s_at	insulin-like growth factor 2 mRNA binding protein 2	3q27.2,	10644,		Igf2bp2,	A genome-wide association study of type 2 diabetes in Finns detects multiple susceptibility variants,Diabetes mellitus, noninsulin-dependent, susceptibility to,Genome-wide association analysis identifies loci for type 2 diabetes and triglyceride levels,Meta-analysis of genome-wide association data and large-scale replication identifies additional susceptibility loci for type 2 diabetes,Replicatio…
202718_at	insulin-like growth factor binding protein 2, 36kDa	2q33-q34,	3485,		igfbp2,	Genome-wide association study targeting type 2 diabetes.,
210095_s_at, 212143_s_at	insulin-like growth factor binding protein 3	7p13-p12,	3486,	hsa04115:p53 signaling pathway,	igfbp3,
203337_x_at	integrin beta 1 binding protein 1	2p25.2,	9270,		itgb1bp1,
227314_at, 205032_at	integrin, alpha 2 (CD49B, alpha 2 subunit of VLA-2 receptor)	5q23-q31,	3673,	hsa04510:Focal adhesion,hsa04512:ECM-receptor interaction,hsa04640:Hematopoietic cell lineage,hsa04810:Regulation of actin cytoskeleton,hsa05200:Pathways in cancer,hsa05222:Small cell lung cancer,hsa05410:Hypertrophic cardiomyopathy (HCM),hsa05412:Arrhythmogenic right ventricular cardiomyopathy (ARVC),hsa05414:Dilated cardiomyopathy,	ITGA2,	?Glycoprotein Ia deficiency,Neonatal alloimmune thrombocytopenia,
201474_s_at	integrin, alpha 3 (antigen CD49C, alpha 3 subunit of VLA-3 receptor)	17q21.33,	3675,	hsa04510:Focal adhesion,hsa04512:ECM-receptor interaction,hsa04640:Hematopoietic cell lineage,hsa04810:Regulation of actin cytoskeleton,hsa05200:Pathways in cancer,hsa05222:Small cell lung cancer,hsa05410:Hypertrophic cardiomyopathy (HCM),hsa05412:Arrhythmogenic right ventricular cardiomyopathy (ARVC),hsa05414:Dilated cardiomyopathy,	ITGA3,
205885_s_at	integrin, alpha 4 (antigen CD49D, alpha 4 subunit of VLA-4 receptor)	2q31.3,	3676,	hsa04510:Focal adhesion,hsa04512:ECM-receptor interaction,hsa04514:Cell adhesion molecules (CAMs),hsa04640:Hematopoietic cell lineage,hsa04670:Leukocyte transendothelial migration,hsa04672:Intestinal immune network for IgA production,hsa04810:Regulation of actin cytoskeleton,hsa05410:Hypertrophic cardiomyopathy (HCM),hsa05412:Arrhythmogenic right ventricular cardiomyopathy (ARVC),hsa05414:Dilated…	ITGA4,
201389_at	integrin, alpha 5 (fibronectin receptor, alpha polypeptide)	12q11-q13,	3678,	hsa04510:Focal adhesion,hsa04512:ECM-receptor interaction,hsa04640:Hematopoietic cell lineage,hsa04810:Regulation of actin cytoskeleton,hsa05410:Hypertrophic cardiomyopathy (HCM),hsa05412:Arrhythmogenic right ventricular cardiomyopathy (ARVC),hsa05414:Dilated cardiomyopathy,	ITGA5,
244665_at, 215177_s_at, 201656_at	integrin, alpha 6	2q31.1,	3655,	hsa04510:Focal adhesion,hsa04512:ECM-receptor interaction,hsa04514:Cell adhesion molecules (CAMs),hsa04640:Hematopoietic cell lineage,hsa04810:Regulation of actin cytoskeleton,hsa05200:Pathways in cancer,hsa05222:Small cell lung cancer,hsa05410:Hypertrophic cardiomyopathy (HCM),hsa05412:Arrhythmogenic right ventricular cardiomyopathy (ARVC),hsa05414:Dilated cardiomyopathy,	itga6,	Epidermolysis bullosa, junctional, with pyloric stenosis,
216178_x_at, 215879_at, 211945_s_at, 1553530_a_at, 1553678_a_at, 216190_x_at, 1561042_at	integrin, beta 1 (fibronectin receptor, beta polypeptide, antigen CD29 includes MDF2, MSK12)	10p11.2,	3688,	hsa04360:Axon guidance,hsa04510:Focal adhesion,hsa04512:ECM-receptor interaction,hsa04514:Cell adhesion molecules (CAMs),hsa04670:Leukocyte transendothelial migration,hsa04810:Regulation of actin cytoskeleton,hsa05130:Pathogenic Escherichia coli infection,hsa05200:Pathways in cancer,hsa05222:Small cell lung cancer,hsa05410:Hypertrophic cardiomyopathy (HCM),hsa05412:Arrhythmogenic right ventricula…	Itgb1,
230704_s_at, 211905_s_at, 204990_s_at, 204989_s_at	integrin, beta 4	17q25,	3691,	hsa04510:Focal adhesion,hsa04512:ECM-receptor interaction,hsa04810:Regulation of actin cytoskeleton,hsa05410:Hypertrophic cardiomyopathy (HCM),hsa05412:Arrhythmogenic right ventricular cardiomyopathy (ARVC),hsa05414:Dilated cardiomyopathy,	ITGB4,	Epidermolysis bullosa of hands and feet,Epidermolysis bullosa, generalized atrophic benign,Epidermolysis bullosa, junctional, non-Herlitz type,Epidermolysis bullosa, junctional, with pyloric atresia,
201125_s_at, 214021_x_at, 214020_x_at	integrin, beta 5	3q21.2,	3693,	hsa04510:Focal adhesion,hsa04512:ECM-receptor interaction,hsa04810:Regulation of actin cytoskeleton,hsa05410:Hypertrophic cardiomyopathy (HCM),hsa05412:Arrhythmogenic right ventricular cardiomyopathy (ARVC),hsa05414:Dilated cardiomyopathy,	Itgb5,
226535_at	integrin, beta 6	2q24.2,	3694,	hsa04510:Focal adhesion,hsa04512:ECM-receptor interaction,hsa04810:Regulation of actin cytoskeleton,hsa05410:Hypertrophic cardiomyopathy (HCM),hsa05412:Arrhythmogenic right ventricular cardiomyopathy (ARVC),hsa05414:Dilated cardiomyopathy,	ITGB6,
202638_s_at, 202637_s_at	intercellular adhesion molecule 1	19p13.3-p13.2,	3383,	hsa04514:Cell adhesion molecules (CAMs),hsa04650:Natural killer cell mediated cytotoxicity,hsa04670:Leukocyte transendothelial migration,hsa05416:Viral myocarditis,	ICAM1,	Malaria, cerebral, susceptibility to,Novel Association of ABO Histo-Blood Group Antigen with Soluble ICAM-1: Results of a Genome-Wide Association Study of 6,578 Women,
211676_s_at	interferon gamma receptor 1	6q23.3,	3459,	hsa04060:Cytokine-cytokine receptor interaction,hsa04630:Jak-STAT signaling pathway,hsa04650:Natural killer cell mediated cytotoxicity,	IFNGR1,	BCG infection, generalized familial,H. pylori infection, susceptibility to,Mycobacterial infection, atypical, familial disseminated,Mycobacterium tuberculosis infection, protection against,Tuberculosis, susceptibility to,
201642_at	interferon gamma receptor 2 (interferon gamma transducer 1)	21q22.11,	3460,	hsa04060:Cytokine-cytokine receptor interaction,hsa04630:Jak-STAT signaling pathway,hsa04650:Natural killer cell mediated cytotoxicity,	IFNGR2,	Mycobacterial infection, atypical, familial disseminated,
201601_x_at, 214022_s_at	interferon induced transmembrane protein 1 (9-27)	11p15.5,	8519,	hsa04662:B cell receptor signaling pathway,	Ifitm1,
212203_x_at	interferon induced transmembrane protein 3 (1-8U)	11p15.5,	10410,		ifitm3,
224570_s_at, 224571_at, 224572_s_at, 224569_s_at	interferon regulatory factor 2 binding protein 2	1q42.3,	359948,		IRF2BP2,
212766_s_at, 208114_s_at	interferon stimulated exonuclease gene 20kDa-like 2	1q23.1,	81875,		ISG20L2,
202411_at	interferon, alpha-inducible protein 27	14q32,	3429,		IFI27,
204415_at	interferon, alpha-inducible protein 6	1p35,	2537,		IFI6,
208965_s_at, 206332_s_at, 208966_x_at	interferon, gamma-inducible protein 16	1q22,	3428,		IFI16,
214453_s_at	interferon-induced protein 44	1p31.1,	10561,		IFI44,
204439_at	interferon-induced protein 44-like	1p31.1,	10964,		IFI44L,
203153_at	interferon-induced protein with tetratricopeptide repeats 1	10q25-q26,	3434,		IFIT1,
226757_at	interferon-induced protein with tetratricopeptide repeats 2	10q23-q25,	3433,		Ifit2,
229450_at	interferon-induced protein with tetratricopeptide repeats 3	10q24,	3437,		Ifit3,
209100_at	interferon-related developmental regulator 2	3p21.3,	7866,		Ifrd2,
205227_at	interleukin 1 receptor accessory protein	3q28,	3556,	hsa04060:Cytokine-cytokine receptor interaction,hsa04210:Apoptosis,	il1rap,	Genome-wide association scan of tag SNPs identifies a susceptibility locus for lung cancer at 15q25.1,
211372_s_at, 205403_at	interleukin 1 receptor, type II	2q12-q22,	7850,	hsa04010:MAPK signaling pathway,hsa04060:Cytokine-cytokine receptor interaction,hsa04640:Hematopoietic cell lineage,	IL1R2,
208200_at	interleukin 1, alpha	2q14,	3552,	hsa04010:MAPK signaling pathway,hsa04060:Cytokine-cytokine receptor interaction,hsa04210:Apoptosis,hsa04640:Hematopoietic cell lineage,hsa04940:Type I diabetes mellitus,hsa05020:Prion diseases,hsa05332:Graft-versus-host disease,	Il1a,
206924_at	interleukin 11	19q13.3-q13.4,	3589,	hsa04060:Cytokine-cytokine receptor interaction,hsa04630:Jak-STAT signaling pathway,hsa04640:Hematopoietic cell lineage,	IL11,
211612_s_at, 210904_s_at	interleukin 13 receptor, alpha 1	Xq24,	3597,	hsa04060:Cytokine-cytokine receptor interaction,hsa04630:Jak-STAT signaling pathway,	IL13RA1,
222062_at, 205926_at	interleukin 27 receptor, alpha	19p13.11,	9466,		IL27RA,
203233_at	interleukin 4 receptor	16p12.1-p11.2,	3566,	hsa04060:Cytokine-cytokine receptor interaction,hsa04630:Jak-STAT signaling pathway,hsa04640:Hematopoietic cell lineage,	IL4R,	AIDS, slow progression to,Atopy, susceptibility to,
211000_s_at, 204863_s_at, 212196_at	interleukin 6 signal transducer (gp130, oncostatin M receptor)	5q11,	3572,	hsa04060:Cytokine-cytokine receptor interaction,hsa04630:Jak-STAT signaling pathway,	IL6ST,
226218_at	interleukin 7 receptor	5p13,	3575,	hsa04060:Cytokine-cytokine receptor interaction,hsa04630:Jak-STAT signaling pathway,hsa04640:Hematopoietic cell lineage,hsa05340:Primary immunodeficiency,	IL7R,	Multiple sclerosis, susceptibility to,Risk alleles for multiple sclerosis identified by a genomewide study,Robust associations of four new chromosome regions from genome-wide analyses of type 1 diabetes,Severe combined immunodeficiency, T-cell negative, B-cell/natural killer cell-positive type,
202859_x_at, 211506_s_at	interleukin 8	4q13-q21,	3576,	hsa04060:Cytokine-cytokine receptor interaction,hsa04062:Chemokine signaling pathway,hsa04620:Toll-like receptor signaling pathway,hsa04621:NOD-like receptor signaling pathway,hsa04622:RIG-I-like receptor signaling pathway,hsa05120:Epithelial cell signaling in Helicobacter pylori infection,hsa05200:Pathways in cancer,hsa05219:Bladder cancer,	IL8,
200052_s_at	interleukin enhancer binding factor 2, 45kDa	1q21.3,	3608,		ilf2,
208930_s_at	interleukin enhancer binding factor 3, 90kDa	19p13.2,	3609,		ilf3,
201587_s_at, 1555784_s_at	interleukin-1 receptor-associated kinase 1	Xq28,	3654,	hsa04210:Apoptosis,hsa04620:Toll-like receptor signaling pathway,hsa04722:Neurotrophin signaling pathway,	Irak1,
224469_s_at	inverted formin, FH2 and WH2 domain containing	14q32.33,	64423,		INF2,
230621_at	isoamyl acetate-hydrolyzing esterase 1 homolog (S. cerevisiae)	2p25.1,	285148,		IAH1,
218170_at	isochorismatase domain containing 1	5q22.1-q33.3,	51015,		ISOC1,
202069_s_at, 202070_s_at	isocitrate dehydrogenase 3 (NAD+) alpha	15q25.1-q25.2,	3419,	hsa00020:Citrate cycle (TCA cycle),	idh3a,
208881_x_at	isopentenyl-diphosphate delta isomerase 1	10p15.3,	3422,	hsa00900:Terpenoid backbone biosynthesis,	IDI1,
228002_at	isopentenyl-diphosphate delta isomerase 2	10p15.3,	91734,	hsa00900:Terpenoid backbone biosynthesis,	IDI2,
209743_s_at, 236235_at	itchy E3 ubiquitin protein ligase homolog (mouse)	20q11.22-q11.23,	83737,	hsa04120:Ubiquitin mediated proteolysis,hsa04144:Endocytosis,	ITCH,
231183_s_at, 209098_s_at, 216268_s_at, 209099_x_at	jagged 1 (Alagille syndrome)	20p12.1-p11.23,	182,	hsa04330:Notch signaling pathway,	JAG1,	Alagille syndrome,Deafness, congenital heart defects, and posterior embryotoxon,Tetralogy of Fallot,
218560_s_at, 222671_s_at	jumonji domain containing 4	1q42.13,	65094,		JMJD4,
212722_s_at, 212723_at	jumonji domain containing 6	17q25,	23210,		JMJD6,
201473_at	jun B proto-oncogene	19p13.2,	3726,		junb,
203751_x_at, 214326_x_at	jun D proto-oncogene	19p13.2,	3727,	hsa04010:MAPK signaling pathway,	JUND,
213281_at, 201464_x_at, 201466_s_at, 201465_s_at	jun oncogene	1p32-p31,	3725,	hsa04010:MAPK signaling pathway,hsa04012:ErbB signaling pathway,hsa04310:Wnt signaling pathway,hsa04510:Focal adhesion,hsa04620:Toll-like receptor signaling pathway,hsa04660:T cell receptor signaling pathway,hsa04662:B cell receptor signaling pathway,hsa04722:Neurotrophin signaling pathway,hsa04912:GnRH signaling pathway,hsa05120:Epithelial cell signaling in Helicobacter pylori infection,hsa05200…	Jun,
229139_at, 1553533_at	junctophilin 1	8q21,	56704,		JPH1,
208974_x_at, 213507_s_at, 217027_x_at, 208975_s_at, 213803_at	karyopherin (importin) beta 1	17q21.32,	3837,		KPNB1,
202058_s_at, 213741_s_at	karyopherin alpha 1 (importin alpha 5)	3q21,	3836,		KPNA1,
211762_s_at, 201088_at	karyopherin alpha 2 (RAG cohort 1, importin alpha 1); karyopherin alpha-2 subunit like	17,17q24.2,	3838,728860,		KPNA2,
221503_s_at	karyopherin alpha 3 (importin alpha 4)	13q14.3,	3839,		kpna3,
225267_at, 209653_at, 225268_at	karyopherin alpha 4 (importin alpha 3)	3q25.33,	3840,		KPNA4,
212102_s_at	karyopherin alpha 6 (importin alpha 7)	1p35.1-p34.3,	23633,		KPNA6,
225732_at, 225961_at, 225963_at	kelch domain containing 5	12p11.22,	57542,		KLHDC5,
223585_x_at, 223584_s_at	kelch repeat and BTB (POZ) domain containing 2	7p14.3,	25948,		KBTBD2,
239835_at	kelch repeat and BTB (POZ) domain containing 8	3p14,	84541,		KBTBD8,
227875_at	kelch-like 13 (Drosophila)	Xq23-q24,	90293,	hsa04120:Ubiquitin mediated proteolysis,	Klhl13,	Variants in TF and HFE explain approximately 40% of genetic variation in serum-transferrin levels,
213610_s_at	kelch-like 23 (Drosophila)	2q31.1,	151230,		KLHL23,
1561206_at, 242648_at	kelch-like 8 (Drosophila)	4q22.1,	57563,		Klhl8,
213117_at	kelch-like 9 (Drosophila)	9p22,	55958,	hsa04120:Ubiquitin mediated proteolysis,	KLHL9,
207023_x_at, 213287_s_at	keratin 10	17q21,	3858,		KRT10,	Epidermolytic hyperkeratosis,Ichthyosis, cyclic, with epidermolytic hyperkeratosis,Keratosis palmaris et plantaris,Nevus, epidermal, epidermolytic hyperkeratotic type,
201596_x_at	keratin 18; keratin 18 pseudogene 26; keratin 18 pseudogene 19	12q13,2p13.1,2q32.2,	339781,3875,729634,	hsa05130:Pathogenic Escherichia coli infection,	KRT18,KRT18P19,KRT18P26,	Cirrhosis, cryptogenic,Cirrhosis, noncryptogenic, susceptibility to,
209125_at	keratin 6A	12q12-q13,	3853,		KRT6A,	Pachyonychia congenita, Jadassohn-Lewandowsky type,
213680_at	keratin 6B	12q12-q13,	3854,		KRT6B,	Pachyonychia congenita, Jackson-Lawler type,
209016_s_at, 1558393_at	keratin 7	12q12-q13,	3855,		Krt7,
209008_x_at, 230429_at	keratin 8 pseudogene 9; similar to keratin 8; keratin 8	12q13,15q23,1q23.1,	149501,3856,390601,		krt8,KRT8P9,LOC149501,	Cirrhosis, cryptogenic,Cirrhosis, noncryptogenic, susceptibility to,
213711_at	keratin 81	12q13,	3887,		KRT81,	Monilethrix,
200914_x_at	kinectin 1 (kinesin receptor)	14q22.1,	3895,		Ktn1,
236641_at, 206364_at	kinesin family member 14	1q32.1,	9928,		KIF14,
219306_at	kinesin family member 15	3p21.31,	56992,		KIF15,
218755_at	kinesin family member 20A	5q31,	10112,		kif20a,
231875_at	kinesin family member 21A	12q12,	55605,		kif21a,	Fibrosis of extraocular muscles, congenital, 1,
244427_at	kinesin family member 23	15q23,	9493,		KIF23,
209408_at, 211519_s_at	kinesin family member 2C	1p34.1,	11004,		KIF2C,
201992_s_at	kinesin family member 5B	10pter-q22.1,	3799,		Kif5b,
209680_s_at	kinesin family member C1	6p21.3,	3833,		KIFC1,
203087_s_at	kinesin heavy chain member 2A	5q12-q13,	3796,		KIF2A,
218906_x_at	kinesin light chain 2	11q13.1,	64837,		KLC2,
200650_s_at	lactate dehydrogenase A	11p15.4,	3939,	hsa00010:Glycolysis / Gluconeogenesis,hsa00270:Cysteine and methionine metabolism,hsa00620:Pyruvate metabolism,hsa00640:Propanoate metabolism,	LdhA,	Exertional myoglobinuria due to deficiency of LDH-A,
213564_x_at, 201030_x_at	lactate dehydrogenase B	12p12.2-p12.1,	3945,	hsa00010:Glycolysis / Gluconeogenesis,hsa00270:Cysteine and methionine metabolism,hsa00620:Pyruvate metabolism,hsa00640:Propanoate metabolism,	ldhb,	Lactate dehydrogenase-B deficiency,
203287_at, 216641_s_at	ladinin 1	1q25.1-q32.3,	3898,		LAD1,
203276_at	lamin B1	5q23.3-q31.1,	4001,		LMNB1,	Leukodystrophy, adult-onset, autosomal dominant,
216952_s_at	lamin B2	19p13.3,	84823,		Lmnb2,	Lipodystrophy, partial, acquired,
203726_s_at, 234608_at, 234719_at, 1568879_a_at, 1563772_a_at	laminin, alpha 3	18q11.2,	3909,	hsa04510:Focal adhesion,hsa04512:ECM-receptor interaction,hsa05200:Pathways in cancer,hsa05222:Small cell lung cancer,	LAMA3,	Epidermolysis bullosa, generalized atrophic benign,Epidermolysis bullosa, junctional, Herlitz type,Laryngoonychocutaneous syndrome,
210150_s_at	laminin, alpha 5	20q13.2-q13.3,	3911,	hsa04510:Focal adhesion,hsa04512:ECM-receptor interaction,hsa05200:Pathways in cancer,hsa05222:Small cell lung cancer,	LAMA5,
211651_s_at, 201505_at	laminin, beta 1	7q22,	3912,	hsa04510:Focal adhesion,hsa04512:ECM-receptor interaction,hsa05200:Pathways in cancer,hsa05222:Small cell lung cancer,	LAMB1,
209270_at	laminin, beta 3	1q32,	3914,	hsa04510:Focal adhesion,hsa04512:ECM-receptor interaction,hsa05200:Pathways in cancer,hsa05222:Small cell lung cancer,	Lamb3,	Epidermolysis bullosa, generalized atrophic benign,Epidermolysis bullosa, Herlitz junctional type,Epidermolysis bullosa, junctional, Herlitz type,Epidermolysis bullosa, junctional, non-Herlitz type,
243591_at, 200770_s_at, 200771_at	laminin, gamma 1 (formerly LAMB2)	1q31,	3915,	hsa04510:Focal adhesion,hsa04512:ECM-receptor interaction,hsa05020:Prion diseases,hsa05200:Pathways in cancer,hsa05222:Small cell lung cancer,	LAMC1,	?Pelvic organ prolapse, susceptibility to,
202267_at, 207517_at	laminin, gamma 2	1q25-q31,	3918,	hsa04510:Focal adhesion,hsa04512:ECM-receptor interaction,hsa05200:Pathways in cancer,hsa05222:Small cell lung cancer,	LAMC2,	Epidermolysis bullosa, generalized atrophic benign,Epidermolysis bullosa, Herlitz junctional type,Epidermolysis bullosa, junctional, Herlitz type,Epidermolysis bullosa, junctional, non-Herlitz type,
223200_s_at, 221535_at, 221536_s_at	large subunit GTPase 1 homolog (S. cerevisiae)	3q29,	55341,		lsg1,
201105_at	lectin, galactoside-binding, soluble, 1	22q13.1,	3956,		LGALS1,
1557197_a_at	lectin, galactoside-binding, soluble, 3	14q21-q22,	3958,		LGALS3,
200923_at	lectin, galactoside-binding, soluble, 3 binding protein	17q25,	3959,		LGALS3BP,
230813_at, 218717_s_at	leprecan-like 1	3q28,	55214,		LEPREL1,
202594_at, 202595_s_at	leptin receptor overlapping transcript-like 1	8p21.2-p21.1,	23484,		LEPROTL1,
204012_s_at	leucine carboxyl methyltransferase 2	15q15.3,	9836,	hsa00150:Androgen and estrogen metabolism,hsa00340:Histidine metabolism,hsa00350:Tyrosine metabolism,hsa00450:Selenoamino acid metabolism,	LCMT2,
238534_at, 238840_at	leucine rich repeat (in FLII) interacting protein 1	2q37.3,	9208,		Lrrfip1,
219491_at	leucine rich repeat and fibronectin type III domain containing 4	11q13.1,	78999,		LRFN4,
215765_at	leucine rich repeat containing 41	1p33,	10489,		LRRC41,
222231_s_at	leucine rich repeat containing 59	17q21.33,	55379,		LRRC59,
233487_s_at	leucine rich repeat containing 8 family, member A	9q34.11,	56262,		LRRC8A,	Agammaglobulinemia, non-Bruton type,
212978_at	leucine rich repeat containing 8 family, member B	1p22.2,	23507,		LRRC8B,
1558517_s_at, 1570007_at, 228314_at, 223533_at	leucine rich repeat containing 8 family, member C	1p22.2,	84230,		LRRC8C,
239433_at, 220174_at	leucine rich repeat containing 8 family, member E	19p13.2,	80131,		Lrrc8e,
1558173_a_at	leucine zipper protein 1	1p36,	7798,		LUZP1,
218939_at	leucine zipper-EF-hand containing transmembrane protein 1	4p16.3,	3954,		LETM1,
1552546_a_at	leucine zipper-EF-hand containing transmembrane protein 2	8p12,	137994,		LETM2,
1557360_at	leucine-rich PPR-motif containing	2p21,	10128,		lrpprc,	Leigh syndrome, French-Canadian type,
225680_at	leucine-rich repeats and WD repeat domain containing 1	7q22.1,	222229,		LRWD1,
223888_s_at, 222428_s_at	leucyl-tRNA synthetase	5q32,	51520,	hsa00290:Valine, leucine and isoleucine biosynthesis,hsa00970:Aminoacyl-tRNA biosynthesis,	LARS,
34764_at	leucyl-tRNA synthetase 2, mitochondrial	3p21.3,	23395,	hsa00290:Valine, leucine and isoleucine biosynthesis,hsa00970:Aminoacyl-tRNA biosynthesis,	Lars2,
205266_at	leukemia inhibitory factor (cholinergic differentiation factor)	22q12.2,	3976,	hsa04060:Cytokine-cytokine receptor interaction,hsa04630:Jak-STAT signaling pathway,	LIF,
222506_at, 224410_s_at, 224036_s_at	limb region 1 homolog (mouse)	7q36,	64327,		LMBR1,	Acheiropody,Polydactyly, preaxial type II,Syndactyly, type IV,Triphalangeal thumb, type I,Triphalangeal thumb-polysyndactyly syndrome,
221581_s_at	linker for activation of T cells family, member 2	7q11.23,	7462,		LAT2,
219181_at	lipase, endothelial	18q21.1,	9388,	hsa00561:Glycerolipid metabolism,	LIPG,	Common variants at 30 loci contribute to polygenic dyslipidemia,Loci influencing lipid levels and coronary heart disease risk in 16 European population cohorts,Newly identified loci that influence lipid concentrations and risk of coronary artery disease,Six new loci associated with blood low-density lipoprotein cholesterol, high-density lipoprotein cholesterol or triglycerides in humans,
212272_at, 212274_at	lipin 1	2p25.1,	23175,		lpin1,	Myoglobinuria, acute recurrent, autosomal recessive,
208190_s_at	lipolysis stimulated lipoprotein receptor	19q13.12,	51599,		lsr,
200706_s_at	lipopolysaccharide-induced TNF factor	16p13.13,	9516,		LITAF,	Charcot-Marie-Tooth disease, type 1C,
205571_at	lipoyltransferase 1	2q11.2,	51601,	hsa00785:Lipoic acid metabolism,	LIPT1,
202068_s_at, 217183_at, 217103_at, 217173_s_at, 217005_at, 202067_s_at	low density lipoprotein receptor	19p13.3,	3949,	hsa04144:Endocytosis,	Ldlr,	Common variants at 30 loci contribute to polygenic dyslipidemia,Genome-wide association analysis of metabolic traits in a birth cohort from a founder population,Hypercholesterolemia, familial,Loci influencing lipid levels and coronary heart disease risk in 16 European population cohorts,Newly identified loci that influence lipid concentrations and risk of coronary artery disease,Six new loci asso…
1561180_at	low density lipoprotein receptor-related protein 11	6q25.1,	84918,		Lrp11,
208433_s_at, 205282_at	low density lipoprotein receptor-related protein 8, apolipoprotein e receptor	1p34,	7804,		LRP8,	Myocardial infarction, premature, susceptibility to,Myocardial infarction, susceptibility to,
242705_x_at	low density lipoprotein receptor-related protein associated protein 1	4p16.3,	4043,		Lrpap1,
220253_s_at, 219631_at, 220254_at	low density lipoprotein-related protein 12	8q22.2-q23.1,	29967,		LRP12,
202145_at	lymphocyte antigen 6 complex, locus E	8q24.3,	4061,		Ly6e,
227889_at	lysophosphatidylcholine acyltransferase 2	16q12.2,	54947,		lpcat2,
1555058_a_at	lysophosphatidylglycerol acyltransferase 1	1q32,	9926,		lpgat1,
208767_s_at, 214039_s_at, 208029_s_at, 1554679_a_at	lysosomal protein transmembrane 4 beta	8q22.1,	55353,	hsa04142:Lysosome,	Laptm4b,
232752_at	lysyl oxidase-like 1	15q24-q25,15q24-q25|15q22,	4016,		loxl1,	Common sequence variants in the LOXL1 gene confer susceptibility to exfoliation glaucoma,Exfoliation syndrome, susceptibility to,
220688_s_at, 235783_at	mRNA turnover 4 homolog (S. cerevisiae)	1p36.13,	51154,		mrto4,
205455_at	macrophage stimulating 1 receptor (c-met-related tyrosine kinase)	3p21.3,	4486,		MST1R,
221553_at	magnesium transporter 1	Xq21.1,	84061,		MAGT1,	Mental retardation, X-linked 95,
210092_at, 210093_s_at	mago-nashi homolog, proliferation-associated (Drosophila)	1p34-p33,	4116,	hsa03040:Spliceosome,	MAGOH,
225316_at	major facilitator superfamily domain containing 2	1p34.2,	84879,		mfsd2a,
215313_x_at	major histocompatibility complex, class I, A	6p21.3,	3105,	hsa04144:Endocytosis,hsa04514:Cell adhesion molecules (CAMs),hsa04612:Antigen processing and presentation,hsa04650:Natural killer cell mediated cytotoxicity,hsa04940:Type I diabetes mellitus,hsa05320:Autoimmune thyroid disease,hsa05330:Allograft rejection,hsa05332:Graft-versus-host disease,hsa05416:Viral myocarditis,	HLA-A,	Abacavir hypersensitivity, susceptibility to,Ankylosing spondylitis, susceptibility to, 1,Stevens-Johnson syndrome, susceptibility to,
209373_at	mal, T-cell differentiation protein-like	2q13,	7851,		malL,
213333_at, 209036_s_at	malate dehydrogenase 2, NAD (mitochondrial)	7cen-q22,	4191,	hsa00020:Citrate cycle (TCA cycle),hsa00620:Pyruvate metabolism,hsa00630:Glyoxylate and dicarboxylate metabolism,	mdh2,
204058_at	malic enzyme 1, NADP(+)-dependent, cytosolic	6q12,	4199,	hsa00620:Pyruvate metabolism,hsa03320:PPAR signaling pathway,	ME1,
209397_at	malic enzyme 2, NAD(+)-dependent, mitochondrial	6p25-p24,6p25-p24|18q21,	4200,	hsa00620:Pyruvate metabolism,	ME2,	Epilepsy, idopathic generalized, susceptibility to,
225478_at, 213457_at	malignant fibrous histiocytoma amplified sequence 1	8p23.1,	9258,		MFHAS1,	Does parental expressed emotion moderate genetic effects in ADHD? An exploration using a genome wide association scan,Malignant fibrous histiocytoma,
200901_s_at, 200900_s_at	mannose-6-phosphate receptor (cation dependent)	12p13,	4074,	hsa04142:Lysosome,	M6PR,
209208_at	mannose-P-dolichol utilization defect 1	17p13.1-p12,	9526,		MPDU1,	Congenital disorder of glycosylation, type If,
235103_at	mannosidase, alpha, class 2A, member 1	5q21-q22,	4124,	hsa00510:N-Glycan biosynthesis,	MAN2A1,
205088_at	mastermind-like domain containing 1	Xq28,	10046,		MAMLD1,	Hypospadias 2, X-linked,Hypospadias, X-linked,
204825_at	maternal embryonic leucine zipper kinase	9p13.2,	9833,		Melk,
242260_at	matrin 3	5q31.2,	9782,		MATR3,
202291_s_at	matrix Gla protein	12p13.1-p12.3,	4256,		MGP,	Keutel syndrome,Natural teeth remaining intact,
204475_at	matrix metallopeptidase 1 (interstitial collagenase)	11q22.3,	4312,	hsa03320:PPAR signaling pathway,hsa05200:Pathways in cancer,hsa05219:Bladder cancer,	Mmp1,	COPD, rate of decline of lung function in,Epidermolysis bullosa dystrophica, autosomal recessive, modifier of,
203936_s_at	matrix metallopeptidase 9 (gelatinase B, 92kDa gelatinase, 92kDa type IV collagenase)	20q11.2-q13.1,	4318,	hsa04670:Leukocyte transendothelial migration,hsa05200:Pathways in cancer,hsa05219:Bladder cancer,	Mmp9,	Lumbar disc herniation, susceptibility to,
244790_at	mature T-cell proliferation 1 neighbor; mature T-cell proliferation 1	Xq28,	100272147,4515,		MTCP1,MTCP1NB,
223780_s_at	mediator complex subunit 13	17q22-q23,	9969,		MED13,
207079_s_at, 210104_at, 235473_at	mediator complex subunit 6	14q24.2,	10001,		MED6,
213696_s_at	mediator complex subunit 8	1p34.2,	112950,		Med8,
232682_at	melanoregulin	2q35,	55686,		Mreg,
205429_s_at	membrane protein, palmitoylated 6 (MAGUK p55 subfamily member 6)	7p15,	51678,		MPP6,
223264_at	mesoderm development candidate 1	15q13,	59274,		Mesdc1,
1554450_s_at	mesoderm induction early response 1, family member 3	5q11.2,	166968,		Mier3,
202016_at	mesoderm specific transcript homolog (mouse)	7q32,	4232,		mest,
213816_s_at, 203510_at, 211599_x_at, 213807_x_at	met proto-oncogene (hepatocyte growth factor receptor)	7q31,	4233,	hsa04060:Cytokine-cytokine receptor interaction,hsa04144:Endocytosis,hsa04360:Axon guidance,hsa04510:Focal adhesion,hsa04520:Adherens junction,hsa05120:Epithelial cell signaling in Helicobacter pylori infection,hsa05200:Pathways in cancer,hsa05210:Colorectal cancer,hsa05211:Renal cell carcinoma,hsa05218:Melanoma,	MET,	Autism, suseptibility to, 9,Genome-wide association analysis of susceptibility and clinical phenotype in multiple sclerosis,Hepatocellular carcinoma, childhood type,Renal cell carcinoma, papillary, familial and sporadic,
227277_at, 212250_at	metadherin	8q22.1,	92140,		MTDH,
209704_at	metal response element binding transcription factor 2	1p22.1,	22823,		MTF2,
205322_s_at	metal-regulatory transcription factor 1	1p33,	4520,		MTF1,
204326_x_at, 208581_x_at	metallothionein 1X	16q13,	4501,		MT1X,
212185_x_at	metallothionein 2A	16q13,	4502,		MT2A,
203444_s_at	metastasis associated 1 family, member 2	11q12-q13.1,	9219,		Mta2,
227510_x_at	metastasis associated lung adenocarcinoma transcript 1 (non-protein coding)	11q13.1,	378938,		MALAT1,
225955_at	meteorin, glial cell differentiation regulator-like; similar to meteorin, glial cell differentiation regulator-like	17,17q25.3,	284207,653506,		LOC653506,metrnl,
200769_s_at, 200768_s_at	methionine adenosyltransferase II, alpha	2p11.2,	4144,	hsa00270:Cysteine and methionine metabolism,hsa00450:Selenoamino acid metabolism,	mat2a,
213899_at, 227993_at	methionyl aminopeptidase 2	12q22,	10988,		metap2,
213671_s_at, 213672_at	methionyl-tRNA synthetase	12q13.2,	4141,	hsa00450:Selenoamino acid metabolism,hsa00970:Aminoacyl-tRNA biosynthesis,	mars,
243529_at	methionyl-tRNA synthetase 2, mitochondrial	2q33.1,	92935,	hsa00450:Selenoamino acid metabolism,hsa00970:Aminoacyl-tRNA biosynthesis,	MARS2,
231094_s_at, 1561125_at, 225520_at	methylenetetrahydrofolate dehydrogenase (NADP+ dependent) 1-like	6q25.1,	25902,	hsa00630:Glyoxylate and dicarboxylate metabolism,hsa00670:One carbon pool by folate,	MTHFD1L,	Genomewide association analysis of coronary artery disease,
201761_at	methylenetetrahydrofolate dehydrogenase (NADP+ dependent) 2, methenyltetrahydrofolate cyclohydrolase	2p13.1,	10797,	hsa00630:Glyoxylate and dicarboxylate metabolism,hsa00670:One carbon pool by folate,	mthfd2,
216685_s_at, 211363_s_at, 204956_at	methylthioadenosine phosphorylase	9p21,	4507,	hsa00270:Cysteine and methionine metabolism,	mtaP,
204027_s_at	methyltransferase like 1	12q13,	4234,		mettl1,
221079_s_at	methyltransferase like 2A	17q23.2,	339175,		mettl2a,
242111_at	methyltransferase like 3	14q11.1,	56339,		METTL3,
220839_at	methyltransferase like 5	2q31.1,	29081,		mettl5,
91816_f_at	mex-3 homolog D (C. elegans)	19p13.3,	399664,		mex3d,
224917_at	microRNA 21	17q23.1,	406991,		Mir21,
232291_at	microRNA host gene 1 (non-protein coding)	13q31.3,	407975,		MIR17HG,
229437_at	microRNA host gene 2 (non-protein coding); microRNA 155	21,	114614,406947,		MIR155,MIR155HG,
227793_at	microRNA let-7d	9q22.32,	406886,		MIRLET7D,
1554155_at, 228778_at	microcephalin 1	8p23.1,	79648,		MCPH1,	Microcephaly, autosomal recessive 1,Premature chromosome condensation with microcephaly and mental retardation,
1552312_a_at	microfibrillar-associated protein 3	5q32-q33.2,	4238,		Mfap3,
231736_x_at, 1565162_s_at	microsomal glutathione S-transferase 1	12p12.3-p12.1,	4257,	hsa00480:Glutathione metabolism,hsa00980:Metabolism of xenobiotics by cytochrome P450,hsa00982:Drug metabolism,	mgst1,
212472_at, 206275_s_at, 212473_s_at	microtubule associated monoxygenase, calponin and LIM domain containing 2	11p15.3,	9645,		MICAL2,
228468_at	microtubule associated serine/threonine kinase-like	10p12.1,	84930,		MASTL,	Thrombocytopenia-2,
208633_s_at	microtubule-actin crosslinking factor 1	1p32-p31,	23499,		MACF1,
226084_at	microtubule-associated protein 1B	5q13,	4131,		MAP1B,
200712_s_at	microtubule-associated protein, RP/EB family, member 1	20q11.1-q11.23,	22919,		Mapre1,
225954_s_at, 231072_at	midnolin	19p13.3,	90007,		MIDN,
223570_at, 222962_s_at, 220651_s_at	minichromosome maintenance complex component 10	10p13,	55388,		Mcm10,
202107_s_at	minichromosome maintenance complex component 2	3q21,	4171,	hsa03030:DNA replication,hsa04110:Cell cycle,	mcm2,
201555_at	minichromosome maintenance complex component 3	6p12,	4172,	hsa03030:DNA replication,hsa04110:Cell cycle,	MCM3,
222037_at, 212141_at, 212142_at, 222036_s_at	minichromosome maintenance complex component 4	8q11.2,	4173,	hsa03030:DNA replication,hsa04110:Cell cycle,	MCM4,
201755_at, 216237_s_at	minichromosome maintenance complex component 5	22q13.1,	4174,	hsa03030:DNA replication,hsa04110:Cell cycle,	Mcm5,
238977_at, 201930_at	minichromosome maintenance complex component 6	2q21,	4175,	hsa03030:DNA replication,hsa04110:Cell cycle,	MCM6,	Hypolactasia, adult type,Lactase persistance/nonpersistance,Tall stature, susceptibility to,
210983_s_at	minichromosome maintenance complex component 7	7q21.3-q22.1,	4176,	hsa03030:DNA replication,hsa04110:Cell cycle,	MCM7,
224320_s_at	minichromosome maintenance complex component 8	20p12.3,	84515,		MCM8,
223154_at	mitochondrial ribosomal protein L1	4q21.1,	65008,		MRPL1,
203931_s_at, 229165_at	mitochondrial ribosomal protein L12	17q25,	6182,		mRpL12,
225201_s_at	mitochondrial ribosomal protein L14	6p21.3,	64928,		MRPL14,
222216_s_at	mitochondrial ribosomal protein L17	11p15.5-p15.4,	63875,		MRPL17,
217907_at	mitochondrial ribosomal protein L18	6q25.3,	29074,		MRPL18,
203465_at, 232071_at	mitochondrial ribosomal protein L19	2q11.1-q11.2,	9801,		MRPL19,
208787_at	mitochondrial ribosomal protein L3	3q21-q23,	11222,		Mrpl3,
224173_s_at	mitochondrial ribosomal protein L30	2q11.2,	51263,		MRPL30,
225260_s_at	mitochondrial ribosomal protein L32	7p14,	64983,		mRpL32,
224331_s_at	mitochondrial ribosomal protein L36	5p15.3,	64979,		MRPL36,
217919_s_at, 222466_s_at	mitochondrial ribosomal protein L42	12q22,	28977,		MRPL42,	Many sequence variants affecting diversity of adult human height,
219244_s_at	mitochondrial ribosomal protein L46	15q24-q25,	26589,		mrpl46,
223481_s_at	mitochondrial ribosomal protein L47	3q26.33,	57129,		MRPL47,
225581_s_at, 243219_x_at, 225580_at	mitochondrial ribosomal protein L50	9q31.1,	54534,		MRPL50,
224247_s_at	mitochondrial ribosomal protein S10	6p21.1,	55173,		mrps10,
204330_s_at, 204331_s_at, 210008_s_at	mitochondrial ribosomal protein S12	19q13.1-q13.2,	6183,		mRpS12,
221437_s_at, 223291_at, 223292_s_at	mitochondrial ribosomal protein S15	1p35-p34.1,	64960,		MRPS15,
222499_at	mitochondrial ribosomal protein S16	10q22.1,	51021,		mrps16,	Combined oxidative phosphorylation deficiency 2,
218001_at	mitochondrial ribosomal protein S2	9q34,	51116,		MRPS2,
223156_at	mitochondrial ribosomal protein S23	17q22-q23,	51649,		MRPS23,
219819_s_at	mitochondrial ribosomal protein S28	8q21.1-q21.2,	28957,		mRpS28,
218398_at	mitochondrial ribosomal protein S30	5q11,	10884,		Mrps30,
224919_at	mitochondrial ribosomal protein S6	21q21.3-q22.1,	64968,		mRpS6,
226749_at	mitochondrial ribosomal protein S9	2q12.1,	64965,		MRPS9,
230703_at	mitogen-activated protein kinase 1 interacting protein 1-like	14q22.3,	93487,		MAPK1IP1L,
229846_s_at, 229845_at	mitogen-activated protein kinase associated protein 1	9q33.3,	79109,		Mapkap1,
215498_s_at, 215499_at, 207667_s_at	mitogen-activated protein kinase kinase 3	17q11.2,	5606,	hsa04010:MAPK signaling pathway,hsa04620:Toll-like receptor signaling pathway,hsa04664:Fc epsilon RI signaling pathway,hsa04912:GnRH signaling pathway,hsa05014:Amyotrophic lateral sclerosis (ALS),	Map2k3,
205192_at	mitogen-activated protein kinase kinase kinase 14	17q21,	9020,	hsa04010:MAPK signaling pathway,hsa04210:Apoptosis,hsa04660:T cell receptor signaling pathway,hsa04672:Intestinal immune network for IgA production,hsa05120:Epithelial cell signaling in Helicobacter pylori infection,	MAP3K14,
203837_at, 203836_s_at	mitogen-activated protein kinase kinase kinase 5	6q22.33,	4217,	hsa04010:MAPK signaling pathway,hsa04722:Neurotrophin signaling pathway,hsa05014:Amyotrophic lateral sclerosis (ALS),	MAP3K5,
213927_at	mitogen-activated protein kinase kinase kinase 9	14q24.3-q31,	4293,		MAP3K9,
238769_at, 222547_at	mitogen-activated protein kinase kinase kinase kinase 4	2q11.2-q12,	9448,	hsa04010:MAPK signaling pathway,	MAP4K4,
201461_s_at	mitogen-activated protein kinase-activated protein kinase 2	1q32,	9261,	hsa04010:MAPK signaling pathway,hsa04370:VEGF signaling pathway,hsa04722:Neurotrophin signaling pathway,	MAPKAPK2,
202788_at, 202787_s_at	mitogen-activated protein kinase-activated protein kinase 3	3p21.3,	7867,	hsa04010:MAPK signaling pathway,hsa04370:VEGF signaling pathway,	mapkapk3,
238025_at	mixed lineage kinase domain-like	16q22.3,	197259,		MLKL,
219959_at	molybdenum cofactor sulfurase	18q12,	55034,		MOCOS,
203414_at	monocyte to macrophage differentiation-associated	17q,	23531,		MMD,
211026_s_at, 225102_at	monoglyceride lipase	3q21.3,	11343,	hsa00561:Glycerolipid metabolism,	MGLL,
243683_at, 243857_at	mortality factor 4 like 2	Xq22,	9643,		Morf4l2,
205932_s_at	msh homeobox 1	4p16.3-p16.1,	4487,		Msx1,	Cleft lip/palate, nonsyndromic,Hypodontia with orofacial cleft,Hypodontia, autosomal dominant,Orofacial cleft 5,Tooth agenesis, selective, 1, with or without orofacial cleft,Witkop syndrome,
1555465_at	mucolipin 2	1p22,	255231,		Mcoln2,
208309_s_at, 210018_x_at	mucosa associated lymphoid tissue lymphoma translocation gene 1	18q21,	10892,	hsa04660:T cell receptor signaling pathway,hsa04662:B cell receptor signaling pathway,	MALT1,	MALT lymphoma,
212246_at	multiple coagulation factor deficiency 2	2p21,	90411,		MCFD2,	Factor V and factor VIII, combined deficiency of,
201151_s_at, 1558111_at, 235879_at	muscleblind-like (Drosophila)	3q25,	4154,		Mbnl1,
240148_at, 211450_s_at, 202911_at	mutS homolog 6 (E. coli)	2p16,	2956,	hsa03430:Mismatch repair,hsa05200:Pathways in cancer,hsa05210:Colorectal cancer,	msh6,	Cancer susceptibility,Colorectal cancer, hereditary nonpolyposis, type 5,Endometrial cancer, familial,Endometrial carcinoma,Mismatch repair cancer syndrome,Ovarian cancer, endometrial type,Ovarian cancer, endometrial type. 608089,Ovarian cancer, endometrioid type,Ovarian cancer, endometrioid type. 604370,
1554544_a_at, 210136_at	myelin basic protein	18q23,	4155,		MBP,
210087_s_at	myelin protein zero-like 1	1q24.2,	9019,	hsa04514:Cell adhesion molecules (CAMs),	MPZL1,
200796_s_at, 214057_at, 241722_x_at, 214056_at, 200797_s_at, 200798_x_at	myeloid cell leukemia sequence 1 (BCL2-related)	1q21,	4170,		mcl1,
225673_at, 224920_x_at	myeloid-associated differentiation marker	19q13.41,	91663,		Myadm,
227342_s_at	myeloma overexpressed (in a subset of t(11;14) positive multiple myelomas)	11q13,	26579,		MYEOV,
212365_at, 212364_at	myosin IB	2q12-q34,	4430,		MYO1B,
216222_s_at, 201976_s_at, 1554026_a_at	myosin X	5p15.1-p14.3,	4651,	hsa04666:Fc gamma R-mediated phagocytosis,	Myo10,
213067_at	myosin, heavy chain 10, non-muscle	17p13,	4628,	hsa04530:Tight junction,hsa04810:Regulation of actin cytoskeleton,hsa05416:Viral myocarditis,	myh10,
214975_s_at	myotubularin related protein 1	Xq28,	8776,	hsa00051:Fructose and mannose metabolism,hsa00730:Thiamine metabolism,hsa00740:Riboflavin metabolism,	MTMR1,
204837_at	myotubularin related protein 9	8p23-p22,	66036,		Mtmr9,
228582_x_at	myozenin 2	4q26-q27,	51778,		myoz2,
201668_x_at	myristoylated alanine-rich protein kinase C substrate	6q22.2,	4082,	hsa04666:Fc gamma R-mediated phagocytosis,	MARCKS,
228523_at	nanos homolog 1 (Drosophila)	10q26.11,	340719,		NANOS1,
229422_at	nardilysin (N-arginine dibasic convertase)	1p32.2-p32.1,	4898,		NRD1,
219789_at	natriuretic peptide receptor C/guanylate cyclase C (atrionatriuretic peptide receptor C)	5p14-p13,	4883,		NPR3,
214321_at	nephroblastoma overexpressed gene	8q24.1,	4856,		NOV,
230883_at	neurexophilin 2	2q22.1,	11249,		NXPH2,
202647_s_at	neuroblastoma RAS viral (v-ras) oncogene homolog	11p15.5,1p13.2,	4893,	hsa04010:MAPK signaling pathway,hsa04012:ErbB signaling pathway,hsa04062:Chemokine signaling pathway,hsa04360:Axon guidance,hsa04370:VEGF signaling pathway,hsa04530:Tight junction,hsa04540:Gap junction,hsa04650:Natural killer cell mediated cytotoxicity,hsa04660:T cell receptor signaling pathway,hsa04662:B cell receptor signaling pathway,hsa04664:Fc epsilon RI signaling pathway,hsa04720:Long-term …	NRAS,	Autoimmune lymphoproliferative syndrome type IV,Colorectal cancer,Thyroid carcinoma, follicular,
242191_at	neuroblastoma breakpoint family, member 15; neuroblastoma breakpoint family, member 14; neuroblastoma breakpoint family, member 9; neuroblastoma breakpoint family, member 11; neuroblastoma breakpoint family, member 11-like; neuroblastoma breakpoint family, member 10; neuroblastoma breakpoint family, member 12; neuroblastoma breakpoint family, member 20; neuroblastoma breakpoint family, member 1; …	1p36.13,1q12-q21.2,1q21.1,1q21.2,	100132406,149013,200030,25832,284565,400818,440670,440675,55672,728841,728912,		AE01,KIAA1245,LOC200030,NBPF1,NBPF10,NBPF11,NBPF12,NBPF14,NBPF15,NBPF8,NBPF9,
217150_s_at	neurofibromin 2 (merlin)	22q12.2,	4771,		Nf2,	Meningioma, NF2-related, somatic,Neurofibromatosis, type 2,Schwannomatosis,
1552658_a_at, 204823_at, 1562234_a_at, 216466_at	neuron navigator 3; similar to neuron navigator 3	12q14.3,	652725,89795,		LOC652725,NAV3,
222774_s_at, 218888_s_at	neuropilin (NRP) and tolloid (TLL)-like 2	16q11,	81831,		NETO2,
210510_s_at, 212298_at	neuropilin 1	10p12,	8829,	hsa04360:Axon guidance,	NRP1,
222206_s_at	nicalin homolog (zebrafish)	19p13.3,	56926,		ncln,
202237_at	nicotinamide N-methyltransferase	11q23.1,	4837,	hsa00760:Nicotinate and nicotinamide metabolism,	nnmt,	Genetic correlates of brain aging on MRI and cognitive test measures: a genome-wide association and linkage analysis in the Framingham Study,Homocysteine plasma level,
1555167_s_at, 243296_at, 217739_s_at	nicotinamide phosphoribosyltransferase	7q22.2,	10135,	hsa00760:Nicotinate and nicotinamide metabolism,	NAMPT,
231798_at	noggin	17q21-q22,	9241,	hsa04350:TGF-beta signaling pathway,	nog,	Brachydactyly, type B2,Many sequence variants affecting diversity of adult human height,Stapes ankylosis syndrome without symphalangism,Stapes ankylosis with broad thumb and toes,Symphalangism, proximal,Synostoses syndrome, multiple, 1,Tarsal-carpal coalition syndrome,
212129_at	non imprinted in Prader-Willi/Angelman syndrome 2	15q11.2,	81614,		Nipa2,
219588_s_at	non-SMC condensin II complex, subunit G2	7q36.3,	54892,		NCAPG2,
201577_at	non-metastatic cells 1, protein (NM23A) expressed in; NME1-NME2 readthrough transcript; non-metastatic cells 2, protein (NM23B) expressed in	17q21.3,	4830,4831,654364,	hsa00230:Purine metabolism,hsa00240:Pyrimidine metabolism,	Nme1,NME1-NME2,NME2,	Neuroblastoma,
227556_at	non-metastatic cells 7, protein expressed in (nucleoside-diphosphate kinase)	1q24,	29922,	hsa00230:Purine metabolism,hsa00240:Pyrimidine metabolism,	NME7,
227062_at	non-protein coding RNA 84	11q13.1,	283131,		Neat1,
203867_s_at	notchless homolog 1 (Drosophila)	17q12,	54475,		NLE1,
244828_x_at	nuclear assembly factor 1 homolog (S. cerevisiae)	4q32.2,	92345,		NAF1,
242918_at	nuclear autoantigenic sperm protein (histone-binding)	1p34.1,	4678,		NASP,
209520_s_at, 209519_at	nuclear cap binding protein subunit 1, 80kDa	9q34.1,	4686,	hsa03040:Spliceosome,	NCBP1,
201521_s_at	nuclear cap binding protein subunit 2, 20kDa	3q29,	22916,	hsa03040:Spliceosome,	NCBP2,
201173_x_at, 210574_s_at, 210575_at	nuclear distribution gene C homolog (A. nidulans)	1p35-p34,	10726,		nudC,
201146_at, 1567013_at	nuclear factor (erythroid-derived 2)-like 2	2q31,	4780,		nfe2l2,
236471_at, 204702_s_at	nuclear factor (erythroid-derived 2)-like 3	7p15-p14,	9603,		NFE2L3,
230291_s_at	nuclear factor I/B	9p24.1,	4781,		NFIB,
215092_s_at, 208003_s_at	nuclear factor of activated T-cells 5, tonicity-responsive	16q22.1,	10725,	hsa04310:Wnt signaling pathway,hsa04360:Axon guidance,hsa04370:VEGF signaling pathway,hsa04650:Natural killer cell mediated cytotoxicity,hsa04660:T cell receptor signaling pathway,hsa04662:B cell receptor signaling pathway,	NFAT5,
201502_s_at	nuclear factor of kappa light polypeptide gene enhancer in B-cells inhibitor, alpha	14q13,	4792,	hsa04062:Chemokine signaling pathway,hsa04210:Apoptosis,hsa04620:Toll-like receptor signaling pathway,hsa04621:NOD-like receptor signaling pathway,hsa04622:RIG-I-like receptor signaling pathway,hsa04623:Cytosolic DNA-sensing pathway,hsa04660:T cell receptor signaling pathway,hsa04662:B cell receptor signaling pathway,hsa04722:Neurotrophin signaling pathway,hsa04920:Adipocytokine signaling pathway…	NFKBIA,	Ectodermal dysplasia, anhidrotic, with T-cell immunodeficiency,
203927_at	nuclear factor of kappa light polypeptide gene enhancer in B-cells inhibitor, epsilon	6p21.1,	4794,	hsa04660:T cell receptor signaling pathway,hsa04662:B cell receptor signaling pathway,hsa04722:Neurotrophin signaling pathway,hsa04920:Adipocytokine signaling pathway,	Nfkbie,
223217_s_at, 223218_s_at	nuclear factor of kappa light polypeptide gene enhancer in B-cells inhibitor, zeta	3p12-q12,	64332,		NFKBIZ,
203574_at	nuclear factor, interleukin 3 regulated	9q22,	4783,		NFIL3,
205134_s_at, 205136_s_at, 205135_s_at	nuclear fragile X mental retardation protein interacting protein 1	13q14,	26747,		NUFIP1,
224956_at	nuclear fragile X mental retardation protein interacting protein 2	17q11.2,	57532,		NUFIP2,
219031_s_at, 223397_s_at	nuclear import 7 homolog (S. cerevisiae)	16q22.1,	51388,		NIP7,
226839_at	nuclear receptor 2C2-associated protein	19p13.11,	126382,		NR2C2AP,
235760_at	nuclear receptor binding SET domain protein 1	5q35.2-q35.3,	64324,	hsa00310:Lysine degradation,	NSD1,	Beckwith-Wiedemann syndrome,Leukemia, acute myeloid,Sotos syndrome,Weaver syndrome,
225344_at	nuclear receptor coactivator 7	6q22.31-q22.32,	135112,		NCOA7,
206645_s_at	nuclear receptor subfamily 0, group B, member 1	Xp21.3-p21.2,	190,		nr0b1,	Adrenal hypoplasia, congenital, with hypogonadotropic hypogonadism,Dosage-sensitive sex reversal,Gonadotropin deficiency,
218215_s_at	nuclear receptor subfamily 1, group H, member 2	19q13.3-q13.3,	7376,		Nr1h2,
209505_at	nuclear receptor subfamily 2, group F, member 1	5q14,	7025,		NR2F1,
215073_s_at	nuclear receptor subfamily 2, group F, member 2	15q26,	7026,		NR2F2,
211143_x_at, 202340_x_at	nuclear receptor subfamily 4, group A, member 1	12q13,	3164,	hsa04010:MAPK signaling pathway,	NR4A1,
209959_at, 207978_s_at	nuclear receptor subfamily 4, group A, member 3	9q22,	8013,		nr4a3,	Chondrosarcoma, extraskeletal myxoid,
204109_s_at	nuclear transcription factor Y, alpha	6p21.3,	4800,	hsa04612:Antigen processing and presentation,	NFYA,
205895_s_at, 211951_at, 211949_s_at	nucleolar and coiled-body phosphoprotein 1	10q24.32,	9221,		NOLC1,
218039_at, 219978_s_at	nucleolar and spindle associated protein 1	15q15.1,	51203,		NUSAP1,
1559139_at	nucleolar complex associated 2 homolog (S. cerevisiae)	1p36.33,	26155,		noc2l,
218889_at	nucleolar complex associated 3 homolog (S. cerevisiae)	10q23.33,	64318,		NOC3L,
1560082_at	nucleolar protein 10	2p25.1,	79954,		Nol10,
221970_s_at	nucleolar protein 11	17q24.2,	25926,		nol11,
202882_x_at, 210097_s_at, 213838_at	nucleolar protein 7, 27kDa	6p23,	51406,		NOL7,
1554082_a_at	nucleolar protein 9	1p36.31,	79707,		NOL9,
222554_s_at, 218199_s_at, 228076_s_at, 232566_at	nucleolar protein family 6 (RNA-associated)	9p13.3,	65083,		NOL6,
227161_at	nucleolar protein with MIF4G domain 1	7q36.3,	64434,		NOM1,
200610_s_at	nucleolin	2q12-qter,	4691,	hsa05130:Pathogenic Escherichia coli infection,	ncl,
205129_at	nucleophosmin/nucleoplasmin, 3	10q24.31,	10360,		NPM3,
202097_at, 239948_at	nucleoporin 153kDa	6p22.3,	9972,		NUP153,	Many sequence variants affecting diversity of adult human height,
206550_s_at	nucleoporin 155kDa	5p13.1,	9631,		NUP155,
212709_at, 214962_s_at, 214963_at	nucleoporin 160kDa	11p11.2,	23279,		NUP160,
217601_at, 212691_at	nucleoporin 188kDa	9q34.11,	23511,		NUP188,
222382_x_at, 212247_at	nucleoporin 205kDa	7q33,	23165,		NUP205,
225470_at	nucleoporin 35kDa	2q32.1,	129401,		NUP35,
218295_s_at, 222583_s_at	nucleoporin 50kDa	22q13.31,	10762,		NUP50,
236505_at, 207740_s_at	nucleoporin 62kDa	19q13.33,	23636,		Nup62,	Striatonigral degeneration, infantile,
202188_at	nucleoporin 93kDa	16q13,	9688,		NUP93,
210793_s_at	nucleoporin 98kDa	11p15.5,	4928,		NUP98,	Leukemia, lymphycytic, acute T-cell,
225047_at, 204435_at, 241425_at, 223984_s_at	nucleoporin like 1	13q12.13,	9818,		nupl1,
201695_s_at	nucleoside phosphorylase	14q13.1,	4860,	hsa00230:Purine metabolism,hsa00240:Pyrimidine metabolism,hsa00760:Nicotinate and nicotinamide metabolism,	pnp,	Nucleoside phosphorylase deficiency, immunodeficiency due to,
219347_at	nudix (nucleoside diphosphate linked moiety X)-type motif 15	13q14.2,	55270,		NUDT15,
221579_s_at	nudix (nucleoside diphosphate linked moiety X)-type motif 3	6p21.2,	11165,		NUDT3,
206303_s_at	nudix (nucleoside diphosphate linked moiety X)-type motif 4; nudix (nucleoside diphosphate linked moiety X)-type motif 4 pseudogene 1	12q21,1q21.1,	11163,440672,		NUDT4,NUDT4P1,
233085_s_at, 222872_x_at, 219334_s_at	oligonucleotide/oligosaccharide-binding fold containing 2A	2q32.3,	64859,		OBFC2A,
226621_at, 205729_at	oncostatin M receptor	5p13.1,	9180,	hsa04060:Cytokine-cytokine receptor interaction,hsa04630:Jak-STAT signaling pathway,	OSMR,	amyloidosis, primary cutaneous,Amyloidosis, primary localized cutaneous,
206357_at	optic atrophy 3 (autosomal recessive, with chorea and spastic paraplegia)	19q13.32,	80207,		OPA3,	3-methylglutaconic aciduria, type III,Optic atrophy and cataract,
200790_at	ornithine decarboxylase 1	2p25,	4953,	hsa00330:Arginine and proline metabolism,hsa00480:Glutathione metabolism,	ODC1,	Colonic adenoma recurrence, reduced risk of,
200077_s_at, 215952_s_at	ornithine decarboxylase antizyme 1	19p13.3,	4946,		oaz1,
204024_at, 1554414_a_at	oxidative stress induced growth inhibitor family member 2	8q21,	734,		OSGIN2,
223432_at	oxysterol binding protein 2	22q12.2,	23762,		OSBP2,
231656_x_at, 219073_s_at	oxysterol binding protein-like 10	3p22.3,	114884,		OSBPL10,
206825_at	oxytocin receptor	3p25,	5021,	hsa04020:Calcium signaling pathway,hsa04080:Neuroactive ligand-receptor interaction,	Oxtr,
204715_at	pannexin 1	11q21,	24145,		PANX1,
208938_at	papillary renal cell carcinoma (translocation-associated)	1q21.1,	5546,		PRCC,	Renal cell carcinoma, papillary, 1,
235165_at	par-6 partitioning defective 6 homolog beta (C. elegans)	20q13.13,	84612,	hsa04144:Endocytosis,hsa04530:Tight junction,	Pard6b,
222611_s_at	paraspeckle component 1; paraspeckle protein 1 pseudogene	13q12.11,	55269,642395,		LOC642395,PSPC1,
211756_at, 210355_at, 206300_s_at	parathyroid hormone-like hormone	12p12.1-p11.2,	5744,		PTHLH,
233177_s_at	paroxysmal nonkinesigenic dyskinesia	2q35,	25953,		PNKD,	Paroxysmal nonkinesigenic dyskinesia,
203622_s_at, 242905_at	partner of NOB1 homolog (S. cerevisiae)	2p14,	56902,		pno1,
204629_at, 37965_at, 216253_s_at, 37966_at	parvin, beta	22q13.2-q13.33,	29780,	hsa04510:Focal adhesion,	PARVB,
1552848_a_at	patched domain containing 1	Xp22.11,	139411,		PTCHD1,
209242_at	paternally expressed 3; PEG3 antisense RNA (non-protein coding); zinc finger, imprinted 2	19,19q13.4,	100169890,23619,5178,		PEG3,PEG3AS,ZIM2,
211823_s_at	paxillin	12q24.31,	5829,	hsa04062:Chemokine signaling pathway,hsa04370:VEGF signaling pathway,hsa04510:Focal adhesion,hsa04670:Leukocyte transendothelial migration,hsa04810:Regulation of actin cytoskeleton,	PXN,
218472_s_at	pelota homolog (Drosophila)	5q11.2,	53918,		PELO,
206157_at	pentraxin-related gene, rapidly induced by IL-1 beta	3q25,	5806,		Ptx3,
212088_at	peptidase (mitochondrial processing) alpha	9q34.3,	23203,		PMPCA,
218732_at	peptidyl-tRNA hydrolase 2	17q23.1,	51651,		ptrh2,
222500_at	peptidylprolyl isomerase (cyclophilin)-like 1	6p21.1,	51645,	hsa03040:Spliceosome,	ppil1,
201489_at, 201490_s_at	peptidylprolyl isomerase F	10q22-q23,	10105,		PPIF,
208995_s_at	peptidylprolyl isomerase G (cyclophilin G)	2q31.1,	9360,		PPIG,
205251_at	period homolog 2 (Drosophila)	2q37.3,	8864,	hsa04710:Circadian rhythm,	PER2,	Advanced sleep phase syndrome, familial,
221045_s_at	period homolog 3 (Drosophila)	1p36.23,	8863,	hsa04710:Circadian rhythm,	per3,
208680_at	peroxiredoxin 1	1p34.1,	5052,		PRDX1,
201923_at	peroxiredoxin 4	Xp22.11,	10549,		Prdx4,
208510_s_at	peroxisome proliferator-activated receptor gamma	3p25,	5468,	hsa03320:PPAR signaling pathway,hsa05016:Huntington's disease,hsa05200:Pathways in cancer,hsa05216:Thyroid cancer,	PPARG,	A genome-wide association study of type 2 diabetes in Finns detects multiple susceptibility variants,Carotid intimal medial thickness 1,Diabetes mellitus, insulin-resistant, with acanthosis nigricans and hypertension,Diabetes, type 2,Genome-wide association analysis identifies loci for type 2 diabetes and triglyceride levels,Glioblastoma, susceptibility to,Insulin resistance, severe, digenic,Lipo…
1553639_a_at	peroxisome proliferator-activated receptor gamma, coactivator 1 beta	5q33.1,	133522,		ppargc1b,	Obesity, variation in,
203737_s_at	peroxisome proliferator-activated receptor gamma, coactivator-related 1	10q24.32,	23082,		pprc1,
221649_s_at	peter pan homolog (Drosophila)	19p13,	56342,		ppan,
216602_s_at	phenylalanyl-tRNA synthetase, alpha subunit	19p13.2,	2193,	hsa00970:Aminoacyl-tRNA biosynthesis,	farsa,
223035_s_at, 232063_x_at, 223036_at	phenylalanyl-tRNA synthetase, beta subunit	2q36.1,	10056,	hsa00970:Aminoacyl-tRNA biosynthesis,	FARSB,
204285_s_at, 204286_s_at	phorbol-12-myristate-13-acetate-induced protein 1	18q21.32,	5366,	hsa04115:p53 signaling pathway,	PMAIP1,
209355_s_at, 212230_at, 212226_s_at	phosphatidic acid phosphatase type 2B	1pter-p22.1,	8613,	hsa00561:Glycerolipid metabolism,hsa00564:Glycerophospholipid metabolism,hsa00565:Ether lipid metabolism,hsa00600:Sphingolipid metabolism,hsa04666:Fc gamma R-mediated phagocytosis,	Ppap2b,
215236_s_at	phosphatidylinositol binding clathrin assembly protein	11q14,	8301,		PICALM,	Leukemia, acute myeloid,Leukemia, acute T-cell lymphoblastic,
205873_at	phosphatidylinositol glycan anchor biosynthesis, class L	17p12-p11.2,	9487,	hsa00563:Glycosylphosphatidylinositol(GPI)-anchor biosynthesis,	pigl,
236622_at	phosphatidylinositol glycan anchor biosynthesis, class M	1q23.2,	93183,	hsa00563:Glycosylphosphatidylinositol(GPI)-anchor biosynthesis,	PIGM,	Glycosylphosphatidylinositol deficiency,
1558292_s_at	phosphatidylinositol glycan anchor biosynthesis, class W	17q12,	284098,	hsa00563:Glycosylphosphatidylinositol(GPI)-anchor biosynthesis,	Pigw,
239978_at, 242074_at, 244826_at, 202522_at, 235985_at	phosphatidylinositol transfer protein, beta	22q12.1,	23760,		PITPNB,
219155_at, 229414_at	phosphatidylinositol transfer protein, cytoplasmic 1	17q24.2,	26207,		PITPNC1,
211205_x_at	phosphatidylinositol-4-phosphate 5-kinase, type I, alpha	1q22-q24,	8394,	hsa00562:Inositol phosphate metabolism,hsa04070:Phosphatidylinositol signaling system,hsa04144:Endocytosis,hsa04666:Fc gamma R-mediated phagocytosis,hsa04810:Regulation of actin cytoskeleton,	PIP5K1A,
201433_s_at	phosphatidylserine synthase 1	8q22,	9791,	hsa00564:Glycerophospholipid metabolism,	Ptdss1,
1554915_a_at	phosphodiesterase 12	3p14.3,	201626,		PDE12,
201037_at, 240202_x_at	phosphofructokinase, platelet	10p15.3-p15.2,	5214,	hsa00010:Glycolysis / Gluconeogenesis,hsa00030:Pentose phosphate pathway,hsa00051:Fructose and mannose metabolism,hsa00052:Galactose metabolism,	pfkp,
201968_s_at	phosphoglucomutase 1	1p31,	5236,	hsa00010:Glycolysis / Gluconeogenesis,hsa00030:Pentose phosphate pathway,hsa00052:Galactose metabolism,hsa00500:Starch and sucrose metabolism,hsa00520:Amino sugar and nucleotide sugar metabolism,	pgm1,
210041_s_at	phosphoglucomutase 3	6q14.1-q15,	5238,	hsa00520:Amino sugar and nucleotide sugar metabolism,	Pgm3,
227068_at, 200737_at, 217356_s_at, 217383_at, 1558365_at, 200738_s_at	phosphoglycerate kinase 1	Xq13,	5230,	hsa00010:Glycolysis / Gluconeogenesis,	PGK1,	Myoglobinuria/hemolysis due to PGK deficiency,Phosphoglycerate kinase 1 deficiency,
200886_s_at	phosphoglycerate mutase 1 (brain)	10q25.3,12q23.3,	5223,	hsa00010:Glycolysis / Gluconeogenesis,	pgam1,
1555943_at	phosphoglycerate mutase family member 5	12q24.33,	192111,		pgam5,
226459_at	phosphoinositide-3-kinase adaptor protein 1	10q24.1,	118788,	hsa04662:B cell receptor signaling pathway,	Pik3ap1,
227037_at	phospholipase D family, member 6	17p11.2,	201164,		pld6,
202430_s_at	phospholipid scramblase 1	3q23,	5359,		plscr1,
203201_at	phosphomannomutase 2	16p13.3-p13.2,	5373,	hsa00051:Fructose and mannose metabolism,hsa00520:Amino sugar and nucleotide sugar metabolism,	PMM2,	Carbohydrate-deficient glycoprotein syndrome, type I,
225622_at, 225626_at	phosphoprotein associated with glycosphingolipid microdomains 1	8q21.13,	55824,		pAG1,
200787_s_at, 200788_s_at	phosphoprotein enriched in astrocytes 15	1q21.1,	8682,		PEA15,
209434_s_at, 209433_s_at	phosphoribosyl pyrophosphate amidotransferase	4q12,	5471,	hsa00230:Purine metabolism,hsa00250:Alanine, aspartate and glutamate metabolism,	PPAT,
209440_at, 208447_s_at	phosphoribosyl pyrophosphate synthetase 1; phosphoribosyl pyrophosphate synthetase 1-like 1	7p21.1,Xq21.32-q24,	221823,5631,	hsa00030:Pentose phosphate pathway,hsa00230:Purine metabolism,	PRPS1,Prps1l1,	Arts syndrome,Charcot-Marie-Tooth disease, X-linked recessive, 5,Gout, PRPS-related,Phosphoribosylpyrophosphate synthetase superactivity,
230352_at	phosphoribosyl pyrophosphate synthetase 2	Xp22.3-p22.2,	5634,	hsa00030:Pentose phosphate pathway,hsa00230:Purine metabolism,	prps2,
201013_s_at, 201014_s_at, 214664_at	phosphoribosylaminoimidazole carboxylase, phosphoribosylaminoimidazole succinocarboxamide synthetase	4q12,	10606,	hsa00230:Purine metabolism,	paics,
213302_at	phosphoribosylformylglycinamidine synthase	17p13.1,	5198,	hsa00230:Purine metabolism,	PFAS,
217445_s_at, 212379_at, 212378_at, 210005_at	phosphoribosylglycinamide formyltransferase, phosphoribosylglycinamide synthetase, phosphoribosylaminoimidazole synthetase	21q22.1,21q22.1|21q22.11,	2618,	hsa00230:Purine metabolism,hsa00670:One carbon pool by folate,	GART,
202990_at	phosphorylase, glycogen, liver	14q21-q22,	5836,	hsa00500:Starch and sucrose metabolism,hsa04910:Insulin signaling pathway,	PYGL,	Glycogen storage disease VI,
201481_s_at	phosphorylase, glycogen; brain	20p11.2-p11.1,	5834,	hsa00500:Starch and sucrose metabolism,hsa04910:Insulin signaling pathway,	pygb,
234405_s_at	phosphorylated adaptor for RNA export	5q23.2,	51808,		Phax,
1567213_at, 1567214_a_at, 212037_at	pinin, desmosome associated protein	14q21.1,	5411,		PNN,
203554_x_at	pituitary tumor-transforming 1; pituitary tumor-transforming 2	4p12,5q35.1,	10744,9232,	hsa04110:Cell cycle,hsa04114:Oocyte meiosis,	PTTG1,Pttg2,
207717_s_at	plakophilin 2	12p11,	5318,	hsa05412:Arrhythmogenic right ventricular cardiomyopathy (ARVC),	Pkp2,	Arrhythmogenic right ventricular dysplasia, familial, 9,
236752_at	plakophilin 4	2q23-q31,	8502,		PKP4,
211668_s_at, 205479_s_at	plasminogen activator, urokinase	10q24,	5328,	hsa04610:Complement and coagulation cascades,	PLAU,	Alzheimer disease, late-onset, susceptibility to,
211924_s_at, 210845_s_at, 214866_at	plasminogen activator, urokinase receptor	19q13,	5329,	hsa04610:Complement and coagulation cascades,	PLAUR,
218644_at	pleckstrin 2	14q23.3,	26499,		PLEK2,
225979_at	pleckstrin homology domain containing, family G (with RhoGef domain) member 2	19q13.2,	64857,		Plekhg2,
217999_s_at, 218000_s_at, 217998_at, 217997_at, 217996_at, 225842_at	pleckstrin homology-like domain, family A, member 1	12q15,	22822,		phlda1,
229494_s_at, 209802_at, 209803_s_at	pleckstrin homology-like domain, family A, member 2	11p15.5,	7262,		phlda2,
238419_at, 225688_s_at	pleckstrin homology-like domain, family B, member 2; phosphatidylinositol-specific phospholipase C, X domain containing 2	3q13.2,	257068,90102,		PHLDB2,PLCXD2,
202924_s_at	pleiomorphic adenoma gene-like 2; similar to pleiomorphic adenoma gene-like 2	20q11.21,4q21.23,	152845,5326,		LOC152845,PLAGL2,
221538_s_at, 1558140_at	plexin A1	3q21.3,	5361,	hsa04360:Axon guidance,	PLXNA1,
38671_at	plexin D1	3q21.3,	23129,		Plxnd1,
239392_s_at, 218229_s_at	pogo transposable element with KRAB domain	1q24.1,	57645,		Pogk,
214443_at, 32699_s_at, 214444_s_at, 216283_s_at, 212662_at, 1556582_at	poliovirus receptor	19q13.2,	5817,	hsa04514:Cell adhesion molecules (CAMs),	PVR,	Polio, susceptibility to,
213325_at	poliovirus receptor-related 3	3q13,	25945,	hsa04514:Cell adhesion molecules (CAMs),hsa04520:Adherens junction,	PVRL3,
202240_at	polo-like kinase 1 (Drosophila)	16p12.1,	5347,	hsa04110:Cell cycle,hsa04114:Oocyte meiosis,hsa04914:Progesterone-mediated oocyte maturation,	PLK1,
201939_at	polo-like kinase 2 (Drosophila)	5q12.1-q13.2,	10769,		plk2,
204958_at	polo-like kinase 3 (Drosophila)	1p34.1,	1263,		plk3,
204887_s_at, 204886_at, 211088_s_at	polo-like kinase 4 (Drosophila)	4q28,	10733,		PLK4,
208644_at	poly (ADP-ribose) polymerase 1	1q41-q42,	142,	hsa03410:Base excision repair,	parp1,
236907_at	poly(A) binding protein, cytoplasmic pseudogene 5; poly(A) binding protein, cytoplasmic 1	12q14.2,8q22.2-q23,	26986,341315,		PABPC1,PABPC1P4,
215374_at, 212720_at	poly(A) polymerase alpha	14q32.31,	10914,	hsa03018:RNA degradation,	Papola,
208620_at	poly(rC) binding protein 1	2p13-p12,	5093,	hsa03040:Spliceosome,	Pcbp1,
229467_at	poly(rC) binding protein 2	12q13.12-q13.13,	5094,		PCBP2,
209899_s_at	poly-U binding splicing factor 60KDa	8q24.2-qter,	22827,	hsa03040:Spliceosome,	PUF60,
210023_s_at	polycomb group ring finger 1	2p13.1,	84759,		PCGF1,
200919_at, 1557852_at	polyhomeotic homolog 2 (Drosophila)	1p34.3,	1912,		PHC2,
244575_at, 204441_s_at	polymerase (DNA directed), alpha 2 (70kD subunit)	11q13.1,	23649,	hsa00230:Purine metabolism,hsa00240:Pyrimidine metabolism,hsa03030:DNA replication,	pola2,
205909_at	polymerase (DNA directed), epsilon 2 (p59 subunit)	14q21-q22,	5427,	hsa00230:Purine metabolism,hsa00240:Pyrimidine metabolism,hsa03030:DNA replication,hsa03410:Base excision repair,hsa03420:Nucleotide excision repair,	POLE2,
208828_at	polymerase (DNA directed), epsilon 3 (p17 subunit)	9q33,	54107,	hsa00230:Purine metabolism,hsa00240:Pyrimidine metabolism,hsa03030:DNA replication,hsa03410:Base excision repair,hsa03420:Nucleotide excision repair,	POLE3,
207746_at, 219510_at	polymerase (DNA directed), theta	3q13.33,	10721,		POLQ,
1565329_at, 1553587_a_at, 225844_at	polymerase (DNA-directed), epsilon 4 (p12 subunit)	2p12,	56655,	hsa00230:Purine metabolism,hsa00240:Pyrimidine metabolism,hsa03030:DNA replication,hsa03410:Base excision repair,hsa03420:Nucleotide excision repair,	Pole4,
222704_at	polymerase (RNA) I polypeptide A, 194kDa	2p11.2,	25885,	hsa00230:Purine metabolism,hsa00240:Pyrimidine metabolism,hsa03020:RNA polymerase,	POLR1A,
233341_s_at, 223403_s_at, 1557331_at	polymerase (RNA) I polypeptide B, 128kDa	2q13,	84172,	hsa00230:Purine metabolism,hsa00240:Pyrimidine metabolism,hsa03020:RNA polymerase,	Polr1b,
207515_s_at, 209317_at	polymerase (RNA) I polypeptide C, 30kDa	6p21.1,	9533,	hsa00230:Purine metabolism,hsa00240:Pyrimidine metabolism,hsa03020:RNA polymerase,hsa04623:Cytosolic DNA-sensing pathway,	Polr1c,
218997_at, 231041_at	polymerase (RNA) I polypeptide E, 53kDa	9p13.2,	64425,	hsa00230:Purine metabolism,hsa00240:Pyrimidine metabolism,hsa03020:RNA polymerase,	POLR1E,
214144_at, 203664_s_at	polymerase (RNA) II (DNA directed) polypeptide D	2q21,	5433,	hsa00230:Purine metabolism,hsa00240:Pyrimidine metabolism,hsa03020:RNA polymerase,hsa05016:Huntington's disease,	Polr2d,
209302_at	polymerase (RNA) II (DNA directed) polypeptide H	3q28,	5437,	hsa00230:Purine metabolism,hsa00240:Pyrimidine metabolism,hsa03020:RNA polymerase,hsa05016:Huntington's disease,	POLR2H,
208361_s_at	polymerase (RNA) III (DNA directed) polypeptide D, 44kDa	8q21,	661,	hsa00230:Purine metabolism,hsa00240:Pyrimidine metabolism,hsa03020:RNA polymerase,hsa04623:Cytosolic DNA-sensing pathway,	Polr3d,
206653_at	polymerase (RNA) III (DNA directed) polypeptide G (32kD)	5q14.3,	10622,	hsa00230:Purine metabolism,hsa00240:Pyrimidine metabolism,hsa03020:RNA polymerase,hsa04623:Cytosolic DNA-sensing pathway,	POLR3G,
225682_s_at	polymerase (RNA) III (DNA directed) polypeptide H (22.9kD)	22q13.2,	171568,	hsa00230:Purine metabolism,hsa00240:Pyrimidine metabolism,hsa03020:RNA polymerase,hsa04623:Cytosolic DNA-sensing pathway,	POLR3H,
222766_at, 218866_s_at	polymerase (RNA) III (DNA directed) polypeptide K, 12.3 kDa	16p13.3,	51728,	hsa00230:Purine metabolism,hsa00240:Pyrimidine metabolism,hsa03020:RNA polymerase,hsa04623:Cytosolic DNA-sensing pathway,	POLR3K,
203782_s_at	polymerase (RNA) mitochondrial (DNA directed)	19p13.3,	5442,		Polrmt,
1557938_s_at, 208789_at, 208790_s_at	polymerase I and transcript release factor	17q21.31,	284119,		PTRF,
236819_at, 216306_x_at, 212016_s_at, 226491_x_at, 211271_x_at, 211270_x_at, 202189_x_at, 231158_x_at, 212015_x_at	polypyrimidine tract binding protein 1	19p13.3,	5725,		Ptbp1,
225291_at	polyribonucleotide nucleotidyltransferase 1	2p15,	87178,	hsa00230:Purine metabolism,hsa00240:Pyrimidine metabolism,hsa03018:RNA degradation,	Pnpt1,	Many sequence variants affecting diversity of adult human height,
222471_s_at	potassium channel modulatory factor 1	2p11.2,	56888,		KCMF1,
212192_at, 212188_at	potassium channel tetramerisation domain containing 12	13q22.3,	115207,		kctd12,
58916_at, 219545_at	potassium channel tetramerisation domain containing 14	11q14.1,	65987,		Kctd14,
218553_s_at, 222664_at, 222668_at, 228683_s_at	potassium channel tetramerisation domain containing 15	19q13.11,	79047,		KCTD15,	Genome-wide association yields new sequence variants at seven loci that associate with measures of obesity,Six new loci associated with body mass index highlight a neuronal influence on body weight regulation,
222645_s_at, 218474_s_at	potassium channel tetramerisation domain containing 5	16p13.3,	54442,		KCTD5,
204401_at	potassium intermediate/small conductance calcium-activated channel, subfamily N, member 4	19q13.2,	3783,		KCNN4,
1552897_a_at	potassium voltage-gated channel, subfamily G, member 3	2p21,	170850,		KCNG3,
218336_at	prefoldin subunit 2	1q23.3,	5202,		PFDN2,
222019_at	prefoldin subunit 6	6p21.3,	10471,		pfdn6,
220865_s_at	prenyl (decaprenyl) diphosphate synthase, subunit 1	10p12.1,	23590,	hsa00900:Terpenoid backbone biosynthesis,	PDSS1,	Coenzyme Q10 deficiency,
215708_s_at	primase, DNA, polypeptide 2 (58kDa)	6p12-p11.1,	5558,	hsa00230:Purine metabolism,hsa00240:Pyrimidine metabolism,hsa03030:DNA replication,	PRIM2,
215707_s_at, 201300_s_at	prion protein	20p13,	5621,	hsa05020:Prion diseases,	PRNP,	Creutzfeldt-Jakob disease,Gerstmann-Straussler disease,Huntington disease-like 1,Insomnia, fatal familial,Prion disease with protracted course,
213449_at	processing of precursor 1, ribonuclease P/MRP subunit (S. cerevisiae)	8q22.1,	10940,		POP1,
209482_at	processing of precursor 7, ribonuclease P/MRP subunit (S. cerevisiae)	7q22,	10248,		POP7,
219295_s_at	procollagen C-endopeptidase enhancer 2	3q21-q24,	26577,		PCOLCE2,
200827_at	procollagen-lysine 1, 2-oxoglutarate 5-dioxygenase 1	1p36.22,	5351,	hsa00310:Lysine degradation,	PLOD1,	Ehlers-Danlos syndrome, type VI,Nevo syndrome,
202185_at	procollagen-lysine, 2-oxoglutarate 5-dioxygenase 3	7q22,	8985,	hsa00310:Lysine degradation,	Plod3,	Lysyl hydroxylase 3 deficiency,
200634_at	profilin 1	17p13.3,	5216,	hsa04810:Regulation of actin cytoskeleton,	pfn1,
201120_s_at	progesterone receptor membrane component 1	Xq22-q24,	10857,		PGRMC1,
212858_at	progestin and adipoQ receptor family member IV	16p13.3,	124222,		Paqr4,
220333_at, 242871_at	progestin and adipoQ receptor family member V	15q23,	54852,		Paqr5,
212422_at, 212424_at	programmed cell death 11	10q24.33,	22984,		Pdcd11,
204025_s_at	programmed cell death 2	6q27,	5134,		pdcd2,
224467_s_at	programmed cell death 2-like	19q13.11,	84306,		pdcd2l,
219275_at, 227751_at	programmed cell death 5	19q12-q13.1,	9141,		PDCD5,
214794_at, 208676_s_at	proliferation-associated 2G4, 38kDa; proliferation-associated 2G4 pseudogene 4	12q13.2,3q25.31,	5036,647033,		PA2G4,PA2G4P4,
219742_at	proline rich 7 (synaptic)	5q35.3,	80758,		Prr7,
205618_at	proline rich Gla (G-carboxyglutamic acid) 1	Xp21.1,	5638,		Prrg1,
230087_at	proline rich membrane anchor 1	14q32.13,	145270,		PRIMA1,
215354_s_at	proline, glutamate and leucine rich protein 1	17p13.2,	27043,		pelp1,
207543_s_at	prolyl 4-hydroxylase, alpha polypeptide I	10q21.3-q23.1,	5033,	hsa00330:Arginine and proline metabolism,	P4HA1,
1564494_s_at	prolyl 4-hydroxylase, beta polypeptide	17q25,	5034,		p4hb,
229644_at	prolyl endopeptidase	6q22,	5550,		prep,
232521_at	proprotein convertase subtilisin/kexin type 7 pseudogene; proprotein convertase subtilisin/kexin type 7	11q23-q24,11q23.3,	653303,9159,		LOC653303,pcsk7,
204896_s_at, 204897_at	prostaglandin E receptor 4 (subtype EP4)	5p13.1,	5734,	hsa04080:Neuroactive ligand-receptor interaction,	Ptger4,	Genome-wide assocation defines more than 30 distinct susceptibility loci for Crohn's disease,Systematic association mapping identifies NELL1 as a novel IBD disease gene,
200627_at	prostaglandin E synthase 3 (cytosolic)	12q13.3,12q13.3|12,	10728,		Ptges3,
204748_at	prostaglandin-endoperoxide synthase 2 (prostaglandin G/H synthase and cyclooxygenase)	1q25.2-q25.3,	5743,	hsa00590:Arachidonic acid metabolism,hsa04370:VEGF signaling pathway,hsa05200:Pathways in cancer,hsa05222:Small cell lung cancer,	PTGS2,	Genome-wide Association Scan Identifies a Prostaglandin-Endoperoxide Synthase 2 Variant Involved in Risk of Knee Osteoarthritis,
222449_at, 222450_at, 217875_s_at	prostate transmembrane protein, androgen induced 1	20q13.31,20q13.31|20q13.31-q13.33,	56937,		PMEPA1,
204219_s_at	proteasome (prosome, macropain) 26S subunit, ATPase, 1; similar to protease (prosome, macropain) 26S subunit, ATPase 1	12p12.3,14q32.11,	5700,643668,	hsa03050:Proteasome,	LOC643668,psmc1,
201068_s_at, 238020_at	proteasome (prosome, macropain) 26S subunit, ATPase, 2	7q22.1-q22.3,	5701,	hsa03050:Proteasome,	PSMC2,
201267_s_at	proteasome (prosome, macropain) 26S subunit, ATPase, 3	11p12-p13,	5702,	hsa03050:Proteasome,	psmc3,
201198_s_at	proteasome (prosome, macropain) 26S subunit, non-ATPase, 1	2q37.1,	5707,	hsa03050:Proteasome,	PSMD1,
202352_s_at, 202353_s_at	proteasome (prosome, macropain) 26S subunit, non-ATPase, 12	17q24.2,	5718,	hsa03050:Proteasome,	PSMD12,
212296_at	proteasome (prosome, macropain) 26S subunit, non-ATPase, 14	2q24.2,	10213,	hsa03050:Proteasome,	PSMD14,
200830_at	proteasome (prosome, macropain) 26S subunit, non-ATPase, 2	3q27.1,	5708,	hsa03050:Proteasome,	PSMD2,
238738_at, 244515_at	proteasome (prosome, macropain) 26S subunit, non-ATPase, 7	16q23-q24,	5713,	hsa03050:Proteasome,	psmd7,
201762_s_at	proteasome (prosome, macropain) activator subunit 2 (PA28 beta)	14q11.2,	5721,	hsa03050:Proteasome,hsa04612:Antigen processing and presentation,	PSME2,
200987_x_at, 209853_s_at, 200988_s_at, 209852_x_at	proteasome (prosome, macropain) activator subunit 3 (PA28 gamma; Ki)	17q21,	10197,	hsa03050:Proteasome,hsa04612:Antigen processing and presentation,	PSME3,
237180_at, 212220_at	proteasome (prosome, macropain) activator subunit 4	2p16.2,	23198,	hsa03050:Proteasome,	Psme4,
232648_at, 201532_at, 237300_at	proteasome (prosome, macropain) subunit, alpha type, 3	14q23,	5684,	hsa03050:Proteasome,	Psma3,
201274_at	proteasome (prosome, macropain) subunit, alpha type, 5	1p13,	5686,	hsa03050:Proteasome,	psma5,
214289_at	proteasome (prosome, macropain) subunit, beta type, 1	6q27,	5689,	hsa03050:Proteasome,	psmb1,
201404_x_at, 231323_at, 200039_s_at	proteasome (prosome, macropain) subunit, beta type, 2	1p34.2,	5690,	hsa03050:Proteasome,	psmb2,
208799_at	proteasome (prosome, macropain) subunit, beta type, 5	14q11.2,	5693,	hsa03050:Proteasome,	PSMB5,
244801_at	proteasome (prosome, macropain) subunit, beta type, 7	9q34.11-q34.12,	5695,	hsa03050:Proteasome,	psmb7,
222402_at	proteasome maturation protein	13q12.3,	51371,	hsa03050:Proteasome,	POMP,
203650_at	protein C receptor, endothelial (EPCR)	20q11.2,	10544,		Procr,
217944_at, 233638_s_at	protein O-linked mannose beta1,2-N-acetylglucosaminyltransferase	1p34.1,	55624,	hsa00514:O-Mannosyl glycan biosynthesis,	POMGNT1,	Muscle-eye-brain disease,
1565016_at, 206445_s_at	protein arginine methyltransferase 1	19q13.3,	3276,		PRMT1,
213320_at	protein arginine methyltransferase 3	11p15.1,	10196,		PRMT3,
1564520_s_at, 1564521_x_at, 217786_at	protein arginine methyltransferase 5	14q11.2-q21,	10419,		prmt5,
223275_at	protein arginine methyltransferase 6	1p13.3,	55170,		PRMT6,
225468_at	protein associated with topoisomerase II homolog 1 (yeast)	11q12.1,	219988,	hsa03018:RNA degradation,	PATL1,
211048_s_at	protein disulfide isomerase family A, member 4	7q35,	9601,	hsa05110:Vibrio cholerae infection,	Pdia4,
203857_s_at	protein disulfide isomerase family A, member 5	3q21.1,	10954,		PDIA5,
216640_s_at, 207668_x_at, 208639_x_at	protein disulfide isomerase family A, member 6	2p25.1,	10130,		pdia6,
213010_at	protein kinase C, delta binding protein	11p15.4,	112464,		PRKCDBP,
218292_s_at	protein kinase, AMP-activated, gamma 2 non-catalytic subunit	7q36.1,	51422,	hsa04910:Insulin signaling pathway,hsa04920:Adipocytokine signaling pathway,hsa05410:Hypertrophic cardiomyopathy (HCM),	PRKAG2,	Cardiomyopathy, familial hypertrophic with Wolff-Parkinson-White syndrome,Cardiomyopathy, hypertrophic 6, with WPW,Glycogen storage disease of heart, lethal congenital,Wolff-Parkinson-White syndrome,
237107_at	protein kinase, interferon-inducible double stranded RNA dependent activator pseudogene 1	6,	731716,		PRKRAP1,
204267_x_at	protein kinase, membrane associated tyrosine/threonine 1	16p13.3,	9088,	hsa04110:Cell cycle,hsa04114:Oocyte meiosis,hsa04914:Progesterone-mediated oocyte maturation,	PKMYT1,
227006_at	protein phosphatase 1, regulatory (inhibitor) subunit 14A	19q13.1,	94274,	hsa04270:Vascular smooth muscle contraction,	Ppp1r14a,
212680_x_at, 230374_at	protein phosphatase 1, regulatory (inhibitor) subunit 14B	11q13,	26472,		ppp1r14b,
202014_at, 37028_at	protein phosphatase 1, regulatory (inhibitor) subunit 15A	19q13.2,	23645,		PPP1R15A,
224692_at	protein phosphatase 1, regulatory (inhibitor) subunit 15B	1q32.1,	84919,		PPP1R15B,
225203_at	protein phosphatase 1, regulatory (inhibitor) subunit 16A	8q24.3,	84988,		PPP1R16A,
200913_at	protein phosphatase 1G (formerly 2C), magnesium-dependent, gamma isoform	2p23.3,	5496,		Ppm1g,
208652_at	protein phosphatase 2 (formerly 2A), catalytic subunit, alpha isoform	5q31.1,	5515,	hsa04114:Oocyte meiosis,hsa04310:Wnt signaling pathway,hsa04350:TGF-beta signaling pathway,hsa04530:Tight junction,hsa04730:Long-term depression,	PPP2CA,
202886_s_at, 202883_s_at, 202884_s_at	protein phosphatase 2 (formerly 2A), regulatory subunit A, beta isoform	11q23.2,	5519,	hsa04114:Oocyte meiosis,hsa04310:Wnt signaling pathway,hsa04350:TGF-beta signaling pathway,hsa04530:Tight junction,hsa04730:Long-term depression,	ppp2r1b,	Lung cancer,
236492_at, 202313_at	protein phosphatase 2 (formerly 2A), regulatory subunit B, alpha isoform	8p21.2,	5520,	hsa04530:Tight junction,	Ppp2r2a,
231101_at	protein phosphatase 2, regulatory subunit B', epsilon isoform	14q23.1,	5529,	hsa04114:Oocyte meiosis,hsa04310:Wnt signaling pathway,	PPP2R5E,
1565811_at	protein phosphatase 3 (formerly 2B), regulatory subunit B, alpha isoform	2p15,	5534,	hsa04010:MAPK signaling pathway,hsa04020:Calcium signaling pathway,hsa04114:Oocyte meiosis,hsa04210:Apoptosis,hsa04310:Wnt signaling pathway,hsa04360:Axon guidance,hsa04370:VEGF signaling pathway,hsa04650:Natural killer cell mediated cytotoxicity,hsa04660:T cell receptor signaling pathway,hsa04662:B cell receptor signaling pathway,hsa04720:Long-term potentiation,hsa05010:Alzheimer's disease,hsa05…	Ppp3r1,
225426_at, 225429_at	protein phosphatase 6, catalytic subunit	9q33.3,	5537,		PPP6C,
218009_s_at	protein regulator of cytokinesis 1	15q26.1,	9055,		prc1,
200731_s_at, 200733_s_at, 200730_s_at, 200732_s_at	protein tyrosine phosphatase type IVA, member 1	6q12,	7803,		ptp4a1,
209695_at	protein tyrosine phosphatase type IVA, member 3	8q24.3,	11156,		ptp4a3,
217686_at, 202716_at	protein tyrosine phosphatase, non-receptor type 1	20q13.1-q13.2,	5770,	hsa04520:Adherens junction,hsa04910:Insulin signaling pathway,	ptpn1,	Genome-wide association study of 14,000 cases of seven common diseases and 3,000 shared controls,Insulin resistance, susceptibility to,
205867_at, 205868_s_at, 209896_s_at, 209895_at	protein tyrosine phosphatase, non-receptor type 11; similar to protein tyrosine phosphatase, non-receptor type 11	12q24,3q13.12,4q21.22,	344593,442113,5781,	hsa04630:Jak-STAT signaling pathway,hsa04650:Natural killer cell mediated cytotoxicity,hsa04670:Leukocyte transendothelial migration,hsa04722:Neurotrophin signaling pathway,hsa04920:Adipocytokine signaling pathway,hsa05120:Epithelial cell signaling in Helicobacter pylori infection,hsa05211:Renal cell carcinoma,hsa05220:Chronic myeloid leukemia,	LOC344593,LOC442113,PTPN11,	Leopard syndrome,Leukemia, juvenile myelomonocytic,Noonan syndrome 1,Noonan-like/multiple giant cell lesion syndrome,
216915_s_at, 202006_at	protein tyrosine phosphatase, non-receptor type 12	7q11.23,	5782,		PTPN12,	Colon cancer,
243410_at	protein tyrosine phosphatase, non-receptor type 2	18p11.3-p11.2,	5771,		PTPN2,	Genome-wide assocation defines more than 30 distinct susceptibility loci for Crohn's disease,Genome-wide association study of 14,000 cases of seven common diseases and 3,000 shared controls,Meta-analysis of genome-wide association study data identifies additional type 1 diabetes risk loci,Robust associations of four new chromosome regions from genome-wide analyses of type 1 diabetes,Sequence vari…
221840_at	protein tyrosine phosphatase, receptor type, E	10q26,	5791,		PTPRE,	Genome-wide association to body mass index and waist circumference: the Framingham Heart Study 100K project,
215066_at	protein tyrosine phosphatase, receptor type, F	1p34,	5792,	hsa04514:Cell adhesion molecules (CAMs),hsa04520:Adherens junction,hsa04910:Insulin signaling pathway,	ptprf,
204944_at	protein tyrosine phosphatase, receptor type, G	3p21-p14,	5793,		PTPRG,
233770_at	protein tyrosine phosphatase, receptor type, K	6q22.2-q22.3,	5796,		PTPRK,
219654_at	protein tyrosine phosphatase-like (proline instead of catalytic arginine), member A	10p14-p13,	9200,	hsa01040:Biosynthesis of unsaturated fatty acids,	PTPLA,
227741_at	protein tyrosine phosphatase-like (proline instead of catalytic arginine), member b	3q21.1,	201562,	hsa01040:Biosynthesis of unsaturated fatty acids,	ptplb,
222404_x_at, 222405_at, 234000_s_at, 217777_s_at	protein tyrosine phosphatase-like A domain containing 1	15q22.2,	51495,		ptplad1,
210156_s_at, 208857_s_at	protein-L-isoaspartate (D-aspartate) O-methyltransferase	6q24-q25,	5110,		pcmt1,
209323_at	protein-kinase, interferon-inducible double stranded RNA dependent inhibitor, repressor of (P58 repressor)	11q13.5,	5612,		PRKRIR,
238919_at, 219737_s_at	protocadherin 9	13q14.3-q21.1,	5101,		PCDH9,
231726_at	protocadherin beta 14	5q31,	56122,		PCDHB14,
218670_at	pseudouridylate synthase 1	12q24.33,	80324,		PUS1,	Mitochondrial myopathy and sideroblastic anemia,
221277_s_at	pseudouridylate synthase 3	11q24.2,	83480,		pus3,
218984_at	pseudouridylate synthase 7 homolog (S. cerevisiae)	7q22.2,	54517,		PUS7,
229751_s_at, 221025_x_at	pseudouridylate synthase 7 homolog (S. cerevisiae)-like	12q12,	83448,		PUS7L,
228733_at	pseudouridylate synthase-like 1	1p36.33,	126789,		PUSL1,
226762_at, 227718_at, 235711_at	purine-rich element binding protein B	7p13,	5814,		purb,
210448_s_at	purinergic receptor P2X, ligand-gated ion channel, 5	17p13.3,	5026,	hsa04020:Calcium signaling pathway,hsa04080:Neuroactive ligand-receptor interaction,	P2rx5,
217848_s_at	pyrophosphatase (inorganic) 1	10q11.1-q24,	5464,	hsa00190:Oxidative phosphorylation,	PPA1,
231715_s_at	pyrroline-5-carboxylate reductase family, member 2	1q42.12,	29920,	hsa00330:Arginine and proline metabolism,	PYCR2,
218944_at	pyrroline-5-carboxylate reductase-like	8q24.3,	65263,	hsa00330:Arginine and proline metabolism,	PYCRL,
206686_at, 226452_at	pyruvate dehydrogenase kinase, isozyme 1	2q31.1,	5163,	hsa04660:T cell receptor signaling pathway,hsa04664:Fc epsilon RI signaling pathway,hsa04722:Neurotrophin signaling pathway,	PDK1,
206348_s_at, 221957_at	pyruvate dehydrogenase kinase, isozyme 3	Xp22.11,	5165,		PDK3,
222572_at, 218273_s_at	pyruvate dehyrogenase phosphatase catalytic subunit 1	8q22.1,	54704,		Pdp1,	Pyruvate dehydrogenase phosphatase deficiency,
232861_at	pyruvate dehyrogenase phosphatase catalytic subunit 2	16q22.1,	57546,		PDP2,
212636_at	quaking homolog, KH domain RNA binding (mouse)	6q26,	9444,		QKI,	Genome-wide association scan identifies candidate polymorphisms associated with differential response to anti-TNF treatment in Rheumatoid Arthritis,
219178_at	queuine tRNA-ribosyltransferase domain containing 1	3q13.31,	79691,		QTRTD1,
227146_at, 235239_at	quiescin Q6 sulfhydryl oxidase 2	9q34.3,	169714,		QSOX2,
212646_at	raftlin, lipid raft linker 1	3p24.3,	23180,		Rftn1,
212099_at, 1553962_s_at	ras homolog gene family, member B	2p24,	388,		RHOB,
200885_at, 235742_at	ras homolog gene family, member C	1p13.1,	389,		RHOC,
207419_s_at, 213603_s_at	ras-related C3 botulinum toxin substrate 2 (rho family, small GTP binding protein Rac2)	22q13.1,	5880,	hsa04010:MAPK signaling pathway,hsa04062:Chemokine signaling pathway,hsa04310:Wnt signaling pathway,hsa04360:Axon guidance,hsa04370:VEGF signaling pathway,hsa04510:Focal adhesion,hsa04520:Adherens junction,hsa04650:Natural killer cell mediated cytotoxicity,hsa04662:B cell receptor signaling pathway,hsa04664:Fc epsilon RI signaling pathway,hsa04666:Fc gamma R-mediated phagocytosis,hsa04670:Leukocy…	rac2,	Neutrophil immunodeficiency syndrome,
235016_at	receptor accessory protein 3	10q21.3,	221035,		REEP3,	Population-based genome-wide association studies reveal six loci influencing plasma levels of liver enzymes,
232060_at, 205805_s_at	receptor tyrosine kinase-like orphan receptor 1	1p32-p31,	4919,		ROR1,
209544_at	receptor-interacting serine-threonine kinase 2	8q21,	8767,	hsa04621:NOD-like receptor signaling pathway,hsa04722:Neurotrophin signaling pathway,	RIPK2,
205923_at	reelin	7q22,	5649,	hsa04510:Focal adhesion,hsa04512:ECM-receptor interaction,	RELN,	Genome-wide association analysis of susceptibility and clinical phenotype in multiple sclerosis,Genome-Wide Association Identifies a Common Variant in the Reelin Gene That Increases the Risk of Schizophrenia Only in Women,Lissencephaly syndrome, Norman-Roberts type,
220334_at	regulator of G-protein signaling 17	6q25.3,	26575,		RGS17,
204336_s_at	regulator of G-protein signaling 19	20q13.33,	10287,		rgs19,
210138_at	regulator of G-protein signaling 20	8q,	8601,		RGS20,
203823_at	regulator of G-protein signaling 3	9q32,	5998,	hsa04360:Axon guidance,	rgs3,
214583_at	regulatory solute carrier protein, family 1, member 1	1p36.1,	6248,		RSC1A1,
212589_at, 212590_at, 208456_s_at	related RAS viral (r-ras) oncogene homolog 2; similar to related RAS viral (r-ras) oncogene homolog 2	11p15.2,1p32.3,	100133211,22800,	hsa04010:MAPK signaling pathway,hsa04530:Tight junction,hsa04810:Regulation of actin cytoskeleton,	LOC100133211,RRAS2,	Ovarian carcinoma,
204023_at	replication factor C (activator 1) 4, 37kDa	3q27,	5984,	hsa03030:DNA replication,hsa03420:Nucleotide excision repair,hsa03430:Mismatch repair,	RfC4,
1556049_at, 243031_at, 239251_at	reticulon 4	2p16.3,	57142,		rtn4,
202052_s_at	retinoic acid induced 14	5p13.3-p13.2,	26064,		RAI14,
1565358_at	retinoic acid receptor, alpha	17q21,	5914,	hsa05200:Pathways in cancer,hsa05221:Acute myeloid leukemia,	rarA,	Leukemia, acute promyelocytic,
226021_at	retinol dehydrogenase 10 (all-trans)	8q21.11,	157506,	hsa00830:Retinol metabolism,	RDH10,
232359_at, 217775_s_at, 217776_at, 217042_at	retinol dehydrogenase 11 (all-trans/9-cis/11-cis)	14q24.1,	51109,	hsa00830:Retinol metabolism,	rdh11,
1559190_s_at	retinol dehydrogenase 13 (all-trans/9-cis)	19q13.42,	112724,		RDH13,
218496_at, 241343_at, 218497_s_at	ribonuclease H1	2p25,	246243,	hsa03030:DNA replication,	RNASEH1,
219143_s_at	ribonuclease P/MRP 25kDa subunit	15q24.1,	54913,		RPP25,
213427_at	ribonuclease P/MRP 40kDa subunit	6p25.1,	10799,		RPP40,
201477_s_at, 201476_s_at	ribonucleotide reductase M1	11p15.5,	6240,	hsa00230:Purine metabolism,hsa00240:Pyrimidine metabolism,hsa00480:Glutathione metabolism,	Rrm1,
209773_s_at, 201890_at	ribonucleotide reductase M2 polypeptide	2p25-p24,	6241,	hsa00230:Purine metabolism,hsa00240:Pyrimidine metabolism,hsa00480:Glutathione metabolism,hsa04115:p53 signaling pathway,	rrm2,
201011_at	ribophorin I	3q21.3,	6184,	hsa00510:N-Glycan biosynthesis,	RPN1,
208689_s_at	ribophorin II	20q12-q13.1,	6185,	hsa00510:N-Glycan biosynthesis,	Rpn2,
212973_at	ribose 5-phosphate isomerase A	2p11.2,	22934,	hsa00030:Pentose phosphate pathway,	rpiA,	Ribose 5-phosphate isomerase deficiency,
212019_at, 213750_at, 212018_s_at	ribosomal L1 domain containing 1	16p13.13,	26156,		Rsl1d1,
216360_x_at, 216913_s_at	ribosomal RNA processing 12 homolog (S. cerevisiae)	10q24.1,	23223,		Rrp12,
214764_at, 219037_at	ribosomal RNA processing 15 homolog (S. cerevisiae)	1q41,	51018,		RRP15,
204133_at	ribosomal RNA processing 9, small subunit (SSU) processome component, homolog (yeast)	3p21.1,	9136,		RRP9,
221989_at	ribosomal protein L10; ribosomal protein L10 pseudogene 15; ribosomal protein L10 pseudogene 6; ribosomal protein L10 pseudogene 16; ribosomal protein L10 pseudogene 9	19p13.13,19p13.2,2q35,5q35.1,Xq28,	100129975,284393,285176,389342,6134,	hsa03010:Ribosome,	rpl10,RPL10P15,RPL10P16,RPL10P6,RPL10P9,
229562_at	ribosomal protein L10a pseudogene 6; ribosomal protein L10a; ribosomal protein L10a pseudogene 9	3p14.2,5q14.3,6p21.3-p21.2,	100128936,4736,728979,	hsa03010:Ribosome,	RPL10A,RPL10AP6,RPL10AP9,
214976_at	ribosomal protein L13 pseudogene 12; ribosomal protein L13	16q24.3,16q24.3|17p11.2,17p11.2,	388344,6137,	hsa03010:Ribosome,	RPL13,RPL13P12,
214291_at	ribosomal protein L17 pseudogene 22; ribosomal protein L17 pseudogene 36; ribosomal protein L17 pseudogene 20; similar to ribosomal protein L17; ribosomal protein L17 pseudogene 33; ribosomal protein L17 pseudogene 34; ribosomal protein L17 pseudogene 9; ribosomal protein L17; ribosomal protein L17 pseudogene 18; ribosomal protein L17 pseudogene 7; ribosomal protein L17 pseudogene 39	10q22.1,10q23.33,10q26.11,15q23,18q21,1p13.3,1p36.11,3q29,4q12,5q11.2,8p21.1,	100129657,100132742,391655,6139,643863,645296,646909,727984,729046,729301,729340,	hsa03010:Ribosome,	LOC729046,RpL17,RPL17P18,RPL17P20,RPL17P22,RPL17P33,RPL17P34,RPL17P36,RPL17P39,RPL17P7,RPL17P9,
214744_s_at	ribosomal protein L23 pseudogene 6; ribosomal protein L23	17q,6p21.2,	646949,9349,	hsa03010:Ribosome,	rpl23,RPL23P6,
223707_at	ribosomal protein L27a	11p15,	6157,	hsa03010:Ribosome,	RPL27A,
221593_s_at	ribosomal protein L31 pseudogene 49; ribosomal protein L31 pseudogene 17; ribosomal protein L31	12q24.11,2q11.2,2q36.1,	100129882,6160,653773,	hsa03010:Ribosome,	rpl31,RPL31P17,RPL31P49,
238026_at	ribosomal protein L35a	3q29-qter,	6165,	hsa03010:Ribosome,	RpL35A,	Diamond-Blackfan anemia 5,
213459_at	ribosomal protein L37a	2q35,	6168,	hsa03010:Ribosome,	RPL37A,
221943_x_at	ribosomal protein L38	17q23-q25,	6169,	hsa03010:Ribosome,	RPL38,
210115_at	ribosomal protein L39-like	3q27,	116832,		Rpl39l,
210034_s_at	ribosomal protein L5 pseudogene 34; ribosomal protein L5 pseudogene 1; ribosomal protein L5	15q11.2,1p22.1,22q13.2,	388907,6125,647436,	hsa03010:Ribosome,	rpl5,RPL5P1,RPL5P34,	Diamond-Blackfan anemia 6,Risk alleles for multiple sclerosis identified by a genomewide study,
239493_at	ribosomal protein L7 pseudogene 26; ribosomal protein L7 pseudogene 16; ribosomal protein L7; ribosomal protein L7 pseudogene 32; ribosomal protein L7 pseudogene 23; ribosomal protein L7 pseudogene 24; ribosomal protein L7 pseudogene 20	3q22.1,5q14.1,5q34,6p22.3,7q31.1,8q21.11,	100127893,100130892,6129,648000,728380,728843,729677,	hsa03010:Ribosome,	RPL7,RPL7P16,RPL7P20,RPL7P23,RPL7P24,RPL7P26,RPL7P32,
213350_at	ribosomal protein S11 pseudogene 5; ribosomal protein S11	12q24.33,19q13.3,	6205,727826,	hsa03010:Ribosome,	rps11,RPS11P5,
241241_at, 214245_at	ribosomal protein S14	5q31-q33,	6208,		rps14,
1563014_at	ribosomal protein S15 pseudogene 5; ribosomal protein S15	19p13.3,3p14.3,	6209,729789,	hsa03010:Ribosome,	rps15,RPS15P5,
229882_at	ribosomal protein S15a pseudogene 17; ribosomal protein S15a pseudogene 19; ribosomal protein S15a pseudogene 12; ribosomal protein S15a pseudogene 24; ribosomal protein S15a pseudogene 11; ribosomal protein S15a	16p,1p34.1,1q41,4q13.1,6p21.31,8p12,	100129243,391656,6210,644790,646819,648729,	hsa03010:Ribosome,	RPS15A,RPS15AP11,RPS15AP12,RPS15AP17,RPS15AP19,RPS15AP24,
226130_at	ribosomal protein S16 pseudogene 1; ribosomal protein S16 pseudogene 10; ribosomal protein S16	19p12,19q13.1,1p36.21,	441876,6217,729903,	hsa03010:Ribosome,	rps16,RPS16P1,RPS16P10,
1566079_at	ribosomal protein S16 pseudogene 5	6p12.1,	647190,		RPS16P5,
242451_x_at	ribosomal protein S19 pseudogene 3; ribosomal protein S19	14q13.2,19q13.2,	6223,728953,	hsa03010:Ribosome,	rps19,RPS19P3,	Anemia, Diamond-Blackfan,
217466_x_at	ribosomal protein S2 pseudogene 8; ribosomal protein S2 pseudogene 11; ribosomal protein S2 pseudogene 5; ribosomal protein S2 pseudogene 12; ribosomal protein S2 pseudogene 51; ribosomal protein S2 pseudogene 17; ribosomal protein S2 pseudogene 55; ribosomal protein S2 pseudogene 20; ribosomal protein S2	12q24.23,16p13.3,19p13.11,1p32.3,1p33,1p34.2,2p11.2,4q31.21,Xp11.4,	100130562,286444,343184,400963,440589,6187,645018,650901,729679,	hsa03010:Ribosome,	rps2,RPS2P11,RPS2P12,RPS2P17,RPS2P20,RPS2P5,RPS2P51,RPS2P55,RPS2P8,
214097_at	ribosomal protein S21	20q13.3,	6227,	hsa03010:Ribosome,	rps21,
1555878_at	ribosomal protein S24	10q22-q23,	6229,	hsa03010:Ribosome,	RPS24,	Diamond-blackfan anemia,
236621_at	ribosomal protein S27 pseudogene 29; ribosomal protein S27 pseudogene 9; ribosomal protein S27 pseudogene 23; ribosomal protein S27 pseudogene 13; ribosomal protein S27; ribosomal protein S27 pseudogene 21; ribosomal protein S27 pseudogene 7; ribosomal protein S27 pseudogene 6; ribosomal protein S27 pseudogene 19	11q23.3,12q12,12q23.2,19p12,1p13.3,1p34.3,1q21,1q25.1,4p15.31,	100129905,100130070,100130775,100131572,100131787,100131905,100132291,100132488,6232,	hsa03010:Ribosome,	rps27,RPS27P13,RPS27P19,RPS27P21,RPS27P23,RPS27P29,RPS27P6,RPS27P7,RPS27P9,
244624_at, 242214_at, 217144_at	ribosomal protein S27a pseudogene 12; ribosomal protein S27a; ribosomal protein S27a pseudogene 11; ribosomal protein S27a pseudogene 16	12q24.3,16q21,17p12-p11.2,19p13.1-p12,2p16,6q22.1,7q36.3,	100130446,6233,643358,728590,	hsa03010:Ribosome,	RPS27A,RPS27AP11,RPS27AP12,RPS27AP16,
204632_at	ribosomal protein S6 kinase, 90kDa, polypeptide 4	11q11-q13,	8986,	hsa04010:MAPK signaling pathway,hsa04722:Neurotrophin signaling pathway,	RPS6KA4,
238156_at	ribosomal protein S6 pseudogene 25; ribosomal protein S6; ribosomal protein S6 pseudogene 1	12p13.1,19p13.13,9p21,	440086,6194,729389,	hsa03010:Ribosome,hsa04150:mTOR signaling pathway,hsa04910:Insulin signaling pathway,	RPS6,RPS6P1,RPS6P25,
[truncated: 538 more rows]
