# Supplementary material for: Differential Transcriptional Effects of EGFR Inhibitors
Source: PLoS One. 2014 Sep 3;9(9):e102466. doi: 10.1371/journal.pone.0102466 (PMC4153546; doi:10.1371/journal.pone.0102466)
Supplement: Table S4 — Kinases associated with regulated genes. The MAPK3 family kinases participate in both induction and suppression of genes by EGFR inhibitors; they are particularly important in the induction by miR-7. Note also the differences between the kinases responsive to Gefitinib and those responsive to Erlotinib, such as GSK3s. No kinase reached statistical significance in the analysis of genes regulated by antibodies. (XLSX) [file pone.0102466.s004.xlsx]

## Sheet: bf-DN-KEA
Suppressed	All	Kin. Inhib.	Gefitinib	Not Gef.	Erlotinib	Antib's	miR-7
MAP3K1	9.01735e-21	1.29165e-21	1.19997e-06	1.64422e-24	1.7153e-12
MAP3K3	4.37325e-20	4.67316e-21	2.38924e-07	9.37605e-23	6.90327e-11		8.4148e-06
MAP3K14	1.90215e-12	1.76913e-12	0.00481119	1.45463e-20	0.00821246
MAP3K7	1.04901e-13	2.77786e-14	3.40891e-07	1.73263e-12	1.2716e-11		0.163184
RIPK3	5.55155e-12	1.5953e-12		2.67302e-12			0.00243052
IKBKB	2.08073e-09	2.04033e-08	0.222575	0.000168016			0.0647559
CDC2	5.83339e-09	1.36584e-05	0.0119477	3.07062e-07			0.000711375
PLK1	1.16743e-07	1.0869e-05		2.84002e-07			0.834582
MAPK14	1.8582e-07	0.000110328	0.00370856	0.204161
EGFR	0.000159016	0.00121949	1.85891e-07	0.106337	0.181645
CSNK2A1	1.02666e-06	7.99463e-07	0.00401809	0.000103443
TBK1	7.38018e-05	7.78036e-06		1.08576e-06			0.00885709
IKBKE	3.00737e-06	1.46106e-06		0.0126515
CHUK	1.80455e-05	1.96811e-06	0.386128	0.0175954			0.652713
CDK2	7.63734e-06	0.00381989	0.110087	0.0229997			0.298317
PRKCD	1.7338e-05	8.13889e-05	0.254129	0.234975
GSK3B	4.9791e-05	0.0341746	0.000331414
RIPK1	9.36479e-05	5.11999e-05		0.00159085
CSNK2A2	0.000177987	0.000120629	0.025783	0.00498176
GSK3A	0.000862442	0.00320921	0.000242234
RIPK2	0.00200333	0.000255773		0.00706731			0.626833
JAK2	0.000423856	0.000698899
AURKB	0.340163	0.258795	0.00274026
CDC7	0.00400852	0.00293881		0.0582174	0.0251246
INSR	0.00331999	0.00780202	0.440812
PRKCB1	0.0044483	0.0865545	0.393205	0.295011
SRPK1	0.00647941	0.00454937		0.0370293
MAPK1	0.00566807	0.00910984	0.0110025				0.885087
RPS6KA3	0.00754218	0.233917	0.0280781
MAPK9	0.0165236	0.00796606	0.11091	0.578588
CDK3	0.014152	0.0102248	0.35005	0.0140962
EIF2AK2	0.017383	0.0115862		0.151212
AKT1	0.0116923	0.0520517		0.218419
PRKCA	0.0148085	0.185643	0.0209137				0.209233
MAP3K8	0.201276	0.14129					0.0166332
Induced	All	Kin. Inhib.	Gefitinib	Not Gef.	Erlotinib	Antib's	miR-7
MAP3K1				0.274113			9.36001e-27
MAP3K7	0.38984	0.740507	0.0815021	0.0117035			9.17437e-19
MAP3K3				0.660797			2.01221e-18
MAP3K14							3.56644e-09
RIPK3							4.32213e-05
IKBKE							0.00106779
EGFR	0.0025368	0.0148828	0.558109	0.00302539	0.0631357
MAPK3	0.0105222	0.0165406	0.690872
IKBKB							0.0112263
CHUK							0.0153535
ERBB2	0.0285092	0.123028		0.156329
RIPK2							0.0807265
	M. Blumenberg Table 4

## Sheet: Sheet1
Up regulated	GefitinibUP_S.txt	KinInhibUP_S.txt	miR7UP_S.txt	ErlotinibUP_S.txt	NotGefUP_S.txt	AllUP_S.txt	AbUP_S.txt	min
MAP3K1	1	1	9.36001e-27	1	0.274113	1	1	9.36001e-27
MAP3K7	0.0815021	0.740507	9.17437e-19	1	0.0117035	0.38984	1	9.17437e-19
MAP3K3	1	1	2.01221e-18	1	0.660797	1	1	2.01221e-18
MAP3K14	1	1	3.56644e-09	1	1	1	1	3.56644e-09
RIPK3	1	1	4.32213e-05	1	1	1	1	4.32213e-05
IKBKE	1	1	0.00106779	1	1	1	1	0.00106779
EGFR	0.558109	0.0148828	1	0.0631357	0.00302539	0.0025368	1	0.0025368
MAPK3	0.690872	0.0165406	1	1	1	0.0105222	1	0.0105222
IKBKB	1	1	0.0112263	1	1	1	1	0.0112263
CHUK	1	1	0.0153535	1	1	1	1	0.0153535
ERBB2	1	0.123028	1	1	0.156329	0.0285092	1	0.0285092
RIPK2	1	1	0.0807265	1	1	1	1	0.0807265
MAPK1	0.634529	0.205111	1	0.105858	1	0.156336	1	0.105858
DDR1	1	1	1	1	1	1	0.121706	0.121706
TBK1	1	1	0.150023	1	1	1	1	0.150023
MINK1	1	1	0.16937	1	1	1	1	0.16937
EPHA5	0.320389	1	1	1	1	1	1	0.320389
RET	1	1	1	1	1	1	0.358392	0.358392
FER	1	0.38784	1	1	1	0.429495	1	0.38784
PRKD1	1	0.410986	1	1	1	1	1	0.410986
MYO3A	1	1	1	1	1	1	0.492042	0.492042
GRK1	1	1	0.705264	1	1	1	1	0.705264
EIF2AK1	1	1	0.705264	1	1	1	1	0.705264
CAMKK2	1	1	0.705264	1	1	1	1	0.705264
IGF1R	1	1	1	1	1	0.775361	1	0.775361
FGFR1	1	1	1	1	1	1	0.779385	0.779385
LCK	1	1	1	1	0.79543	1	1	0.79543
RIPK1	1	1	0.836566	1	1	1	1	0.836566
INSR	1	1	1	1	1	0.841992	1	0.841992
MAPK13	0.983627	1	1	1	1	1	1	0.983627
PIM2	1	1	1	1	1	1	1	1
PIK3R4	1	1	1	1	1	1	1	1
PIM1	1	1	1	1	1	1	1	1
WNK3	1	1	1	1	1	1	1	1
PKN1	1	1	1	1	1	1	1	1
WNK2	1	1	1	1	1	1	1	1
PKMYT1	1	1	1	1	1	1	1	1
WNK1	1	1	1	1	1	1	1	1
PINK1	1	1	1	1	1	1	1	1
PIM3	1	1	1	1	1	1	1	1
PLK2	1	1	1	1	1	1	1	1
PLK1	1	1	1	1	1	1	1	1
PKN3	1	1	1	1	1	1	1	1
PKN2	1	1	1	1	1	1	1	1
ZAP70	1	1	1	1	1	1	1	1
ZAK	1	1	1	1	1	1	1	1
YES1	1	1	1	1	1	1	1	1
WNK4	1	1	1	1	1	1	1	1
BUB1B	1	1	1	1	1	1	1	1
CABC1	1	1	1	1	1	1	1	1
CAMK1	1	1	1	1	1	1	1	1
CAMK1D	1	1	1	1	1	1	1	1
BRSK2	1	1	1	1	1	1	1	1
BTK	1	1	1	1	1	1	1	1
BUB1	1	1	1	1	1	1	1	1
PLK3	1	1	1	1	1	1	1	1
PLK4	1	1	1	1	1	1	1	1
CAMK1G	1	1	1	1	1	1	1	1
CAMK2A	1	1	1	1	1	1	1	1
CAMK2B	1	1	1	1	1	1	1	1
PRKACA	1	1	1	1	1	1	1	1
PRKAA2	1	1	1	1	1	1	1	1
PRKACG	1	1	1	1	1	1	1	1
PRKACB	1	1	1	1	1	1	1	1
PRKCB1	1	1	1	1	1	1	1	1
PRKCA	1	1	1	1	1	1	1	1
PRKCE	1	1	1	1	1	1	1	1
PRKCD	1	1	1	1	1	1	1	1
PRKAA1	1	1	1	1	1	1	1	1
BMPR1A	1	1	1	1	1	1	1	1
BMPR1B	1	1	1	1	1	1	1	1
TRIM24	1	1	1	1	1	1	1	1
TRIM28	1	1	1	1	1	1	1	1
BRAF	1	1	1	1	1	1	1	1
BRD2	1	1	1	1	1	1	1	1
BMPR2	1	1	1	1	1	1	1	1
BMX	1	1	1	1	1	1	1	1
BRDT	1	1	1	1	1	1	1	1
BRSK1	1	1	1	1	1	1	1	1
BRD3	1	1	1	1	1	1	1	1
BRD4	1	1	1	1	1	1	1	1
PRKCG	1	1	1	1	1	1	1	1
PRKG2	1	1	1	1	1	1	1	1
PRKG1	1	1	1	1	1	1	1	1
PRKDC	1	1	1	1	1	1	1	1
PRKD3	1	1	1	1	1	1	1	1
TRIM33	1	1	1	1	1	1	1	1
PRKD2	1	1	1	1	1	1	1	1
PRKCZ	1	1	1	1	1	1	1	1
PRKCQ	1	1	1	1	1	1	1	1
TSSK1B	1	1	1	1	1	1	1	1
PRKCI	1	1	1	1	1	1	1	1
TRRAP	1	1	1	1	1	1	1	1
PRKCH	1	1	1	1	1	1	1	1
TRPM7	1	1	1	1	1	1	1	1
TRIO	1	1	1	1	1	1	1	1
TTBK1	1	1	1	1	1	1	1	1
TSSK4	1	1	1	1	1	1	1	1
TSSK3	1	1	1	1	1	1	1	1
TSSK2	1	1	1	1	1	1	1	1
TTK	1	1	1	1	1	1	1	1
ATM	1	1	1	1	1	1	1	1
ATR	1	1	1	1	1	1	1	1
AURKA	1	1	1	1	1	1	1	1
AURKB	1	1	1	1	1	1	1	1
AURKC	1	1	1	1	1	1	1	1
AXL	1	1	1	1	1	1	1	1
BCKDK	1	1	1	1	1	1	1	1
BCR	1	1	1	1	1	1	1	1
BLK	1	1	1	1	1	1	1	1
BMP2K	1	1	1	1	1	1	1	1
RAGE	1	1	1	1	1	1	1	1
RAF1	1	1	1	1	1	1	1	1
PTK2B	1	1	1	1	1	1	1	1
PTK2	1	1	1	1	1	1	1	1
TXK	1	1	1	1	1	1	1	1
PTK7	1	1	1	1	1	1	1	1
TTN	1	1	1	1	1	1	1	1
PTK6	1	1	1	1	1	1	1	1
TYRO3	1	1	1	1	1	1	1	1
PRKX	1	1	1	1	1	1	1	1
TYK2	1	1	1	1	1	1	1	1
ULK1	1	1	1	1	1	1	1	1
PSKH1	1	1	1	1	1	1	1	1
UHMK1	1	1	1	1	1	1	1	1
PRPF4B	1	1	1	1	1	1	1	1
ULK4	1	1	1	1	1	1	1	1
ULK2	1	1	1	1	1	1	1	1
WEE1	1	1	1	1	1	1	1	1
VRK1	1	1	1	1	1	1	1	1
RIOK1	1	1	1	1	1	1	1	1
ROCK1	1	1	1	1	1	1	1	1
ROCK2	1	1	1	1	1	1	1	1
RIPK4	1	1	1	1	1	1	1	1
RNASEL	1	1	1	1	1	1	1	1
ROR1	1	1	1	1	1	1	1	1
ROR2	1	1	1	1	1	1	1	1
GRK5	1	1	1	1	1	1	1	1
GRK6	1	1	1	1	1	1	1	1
GRK7	1	1	1	1	1	1	1	1
GSK3A	1	1	1	1	1	1	1	1
FRAP1	1	1	1	1	1	1	1	1
FRK	1	1	1	1	1	1	1	1
FYN	1	1	1	1	1	1	1	1
GAK	1	1	1	1	1	1	1	1
GRK4	1	1	1	1	1	1	1	1
EIF2AK4	1	1	1	1	1	1	1	1
EPHA2	1	1	1	1	1	1	1	1
EPHA1	1	1	1	1	1	1	1	1
EPHA4	1	1	1	1	1	1	1	1
EPHA3	1	1	1	1	1	1	1	1
EPHA6	1	1	1	1	1	1	1	1
EPHA8	1	1	1	1	1	1	1	1
EPHA7	1	1	1	1	1	1	1	1
EPHB1	1	1	1	1	1	1	1	1
MST1R	1	1	1	1	1	1	1	1
DYRK1A	1	1	1	1	1	1	1	1
MOS	1	1	1	1	1	1	1	1
DMPK	1	1	1	1	1	1	1	1
MLKL	1	1	1	1	1	1	1	1
MKNK2	1	1	1	1	1	1	1	1
MKNK1	1	1	1	1	1	1	1	1
EEF2K	1	1	1	1	1	1	1	1
DYRK3	1	1	1	1	1	1	1	1
MET	1	1	1	1	1	1	1	1
DYRK2	1	1	1	1	1	1	1	1
MERTK	1	1	1	1	1	1	1	1
DYRK1B	1	1	1	1	1	1	1	1
MELK	1	1	1	1	1	1	1	1
EIF2AK3	1	1	1	1	1	1	1	1
MATK	1	1	1	1	1	1	1	1
EIF2AK2	1	1	1	1	1	1	1	1
DDR2	1	1	1	1	1	1	1	1
FGFR2	1	1	1	1	1	1	1	1
MARK3	1	1	1	1	1	1	1	1
MARK2	1	1	1	1	1	1	1	1
FGFR4	1	1	1	1	1	1	1	1
MAST1	1	1	1	1	1	1	1	1
FGFR3	1	1	1	1	1	1	1	1
MARK4	1	1	1	1	1	1	1	1
MAST3	1	1	1	1	1	1	1	1
MAST2	1	1	1	1	1	1	1	1
FES	1	1	1	1	1	1	1	1
FLT4	1	1	1	1	1	1	1	1
FLJ23356	1	1	1	1	1	1	1	1
MAPKAPK3	1	1	1	1	1	1	1	1
FGR	1	1	1	1	1	1	1	1
MAPKAPK2	1	1	1	1	1	1	1	1
FLT3	1	1	1	1	1	1	1	1
MARK1	1	1	1	1	1	1	1	1
FLT1	1	1	1	1	1	1	1	1
MAPKAPK5	1	1	1	1	1	1	1	1
EPHB6	1	1	1	1	1	1	1	1
MAPK6	1	1	1	1	1	1	1	1
EPHB4	1	1	1	1	1	1	1	1
MAPK4	1	1	1	1	1	1	1	1
EPHB3	1	1	1	1	1	1	1	1
EPHB2	1	1	1	1	1	1	1	1
MAPK15	1	1	1	1	1	1	1	1
MAPK9	1	1	1	1	1	1	1	1
MAPK8	1	1	1	1	1	1	1	1
MAPK7	1	1	1	1	1	1	1	1
FASTK	1	1	1	1	1	1	1	1
ERN1	1	1	1	1	1	1	1	1
MAPK14	1	1	1	1	1	1	1	1
ERBB4	1	1	1	1	1	1	1	1
ERBB3	1	1	1	1	1	1	1	1
MAPK12	1	1	1	1	1	1	1	1
CDK7	1	1	1	1	1	1	1	1
CDK8	1	1	1	1	1	1	1	1
MAP3K8	1	1	1	1	1	1	1	1
CDK9	1	1	1	1	1	1	1	1
MAP3K9	1	1	1	1	1	1	1	1
CDKL1	1	1	1	1	1	1	1	1
CDKL2	1	1	1	1	1	1	1	1
CHEK1	1	1	1	1	1	1	1	1
CHEK2	1	1	1	1	1	1	1	1
MAP4K5	1	1	1	1	1	1	1	1
MAPK10	1	1	1	1	1	1	1	1
MAPK11	1	1	1	1	1	1	1	1
MAP4K1	1	1	1	1	1	1	1	1
MAP4K2	1	1	1	1	1	1	1	1
MAP4K3	1	1	1	1	1	1	1	1
MAP4K4	1	1	1	1	1	1	1	1
ARAF	1	1	1	1	1	1	1	1
AMHR2	1	1	1	1	1	1	1	1
AKT3	1	1	1	1	1	1	1	1
AKT2	1	1	1	1	1	1	1	1
ALS2CR2	1	1	1	1	1	1	1	1
ALK	1	1	1	1	1	1	1	1
ADRBK1	1	1	1	1	1	1	1	1
CDK4	1	1	1	1	1	1	1	1
ADCK1	1	1	1	1	1	1	1	1
CDK3	1	1	1	1	1	1	1	1
AKT1	1	1	1	1	1	1	1	1
CDK6	1	1	1	1	1	1	1	1
ADRBK2	1	1	1	1	1	1	1	1
CDK5	1	1	1	1	1	1	1	1
CDC2L6	1	1	1	1	1	1	1	1
CDC42BPA	1	1	1	1	1	1	1	1
MAP3K11	1	1	1	1	1	1	1	1
CDK10	1	1	1	1	1	1	1	1
CDK2	1	1	1	1	1	1	1	1
CDC42BPG	1	1	1	1	1	1	1	1
CDC7	1	1	1	1	1	1	1	1
MAP3K5	1	1	1	1	1	1	1	1
MAP3K6	1	1	1	1	1	1	1	1
MAP3K4	1	1	1	1	1	1	1	1
MAP3K2	1	1	1	1	1	1	1	1
MAP3K12	1	1	1	1	1	1	1	1
MAP3K13	1	1	1	1	1	1	1	1
ACVRL1	1	1	1	1	1	1	1	1
ACVR2B	1	1	1	1	1	1	1	1
ACVR2A	1	1	1	1	1	1	1	1
ACVR1C	1	1	1	1	1	1	1	1
ACVR1B	1	1	1	1	1	1	1	1
ACVR1	1	1	1	1	1	1	1	1
MAP3K10	1	1	1	1	1	1	1	1
ABL2	1	1	1	1	1	1	1	1
ABL1	1	1	1	1	1	1	1	1
CDC2	1	1	1	1	1	1	1	1
CCRK	1	1	1	1	1	1	1	1
CASK	1	1	1	1	1	1	1	1
CAMKV	1	1	1	1	1	1	1	1
CDC2L5	1	1	1	1	1	1	1	1
DAPK1	1	1	1	1	1	1	1	1
DAPK2	1	1	1	1	1	1	1	1
DAPK3	1	1	1	1	1	1	1	1
CSNK1G2	1	1	1	1	1	1	1	1
CSNK1G3	1	1	1	1	1	1	1	1
CSNK2A1	1	1	1	1	1	1	1	1
CSNK2A2	1	1	1	1	1	1	1	1
LYN	1	1	1	1	1	1	1	1
MAP2K1	1	1	1	1	1	1	1	1
MAP2K2	1	1	1	1	1	1	1	1
MAP2K3	1	1	1	1	1	1	1	1
CSNK1G1	1	1	1	1	1	1	1	1
MAP2K4	1	1	1	1	1	1	1	1
MAP2K5	1	1	1	1	1	1	1	1
MAP2K6	1	1	1	1	1	1	1	1
MAP2K7	1	1	1	1	1	1	1	1
LTK	1	1	1	1	1	1	1	1
LMTK3	1	1	1	1	1	1	1	1
LYK5	1	1	1	1	1	1	1	1
CSNK1E	1	1	1	1	1	1	1	1
CSNK1D	1	1	1	1	1	1	1	1
CSNK1A1	1	1	1	1	1	1	1	1
CSNK1A1L	1	1	1	1	1	1	1	1
CSF1R	1	1	1	1	1	1	1	1
CSK	1	1	1	1	1	1	1	1
CLK4	1	1	1	1	1	1	1	1
CRKRS	1	1	1	1	1	1	1	1
CLK2	1	1	1	1	1	1	1	1
CLK3	1	1	1	1	1	1	1	1
LATS1	1	1	1	1	1	1	1	1
LATS2	1	1	1	1	1	1	1	1
KSR2	1	1	1	1	1	1	1	1
LIMK2	1	1	1	1	1	1	1	1
LMTK2	1	1	1	1	1	1	1	1
LIMK1	1	1	1	1	1	1	1	1
KSR1	1	1	1	1	1	1	1	1
KIT	1	1	1	1	1	1	1	1
KIAA0999	1	1	1	1	1	1	1	1
KDR	1	1	1	1	1	1	1	1
CLK1	1	1	1	1	1	1	1	1
CIT	1	1	1	1	1	1	1	1
HCK	1	1	1	1	1	1	1	1
HIPK1	1	1	1	1	1	1	1	1
HIPK2	1	1	1	1	1	1	1	1
HIPK3	1	1	1	1	1	1	1	1
HSPB8	1	1	1	1	1	1	1	1
HUNK	1	1	1	1	1	1	1	1
ICK	1	1	1	1	1	1	1	1
ILK	1	1	1	1	1	1	1	1
IRAK1	1	1	1	1	1	1	1	1
IRAK2	1	1	1	1	1	1	1	1
INSRR	1	1	1	1	1	1	1	1
IRAK3	1	1	1	1	1	1	1	1
ITK	1	1	1	1	1	1	1	1
IRAK4	1	1	1	1	1	1	1	1
KALRN	1	1	1	1	1	1	1	1
JAK3	1	1	1	1	1	1	1	1
JAK2	1	1	1	1	1	1	1	1
JAK1	1	1	1	1	1	1	1	1
GUCY2F	1	1	1	1	1	1	1	1
GUCY2D	1	1	1	1	1	1	1	1
GUCY2C	1	1	1	1	1	1	1	1
GSK3B	1	1	1	1	1	1	1	1
CAMK2D	1	1	1	1	1	1	1	1
CAMKK1	1	1	1	1	1	1	1	1
CAMK4	1	1	1	1	1	1	1	1
CAMK2G	1	1	1	1	1	1	1	1
SRC	1	1	1	1	1	1	1	1
SNRK	1	1	1	1	1	1	1	1
SNF1LK2	1	1	1	1	1	1	1	1
SNF1LK	1	1	1	1	1	1	1	1
SGK	1	1	1	1	1	1	1	1
SGK2	1	1	1	1	1	1	1	1
SCYL2	1	1	1	1	1	1	1	1
SCYL3	1	1	1	1	1	1	1	1
SMG1	1	1	1	1	1	1	1	1
SGK3	1	1	1	1	1	1	1	1
SLK	1	1	1	1	1	1	1	1
RPS6KC1	1	1	1	1	1	1	1	1
SCYL1	1	1	1	1	1	1	1	1
RYK	1	1	1	1	1	1	1	1
RPS6KA1	1	1	1	1	1	1	1	1
RPS6KA2	1	1	1	1	1	1	1	1
RPS6KA3	1	1	1	1	1	1	1	1
RPS6KA4	1	1	1	1	1	1	1	1
RPS6KA5	1	1	1	1	1	1	1	1
RPS6KA6	1	1	1	1	1	1	1	1
RPS6KB1	1	1	1	1	1	1	1	1
RPS6KB2	1	1	1	1	1	1	1	1
MYLK2	1	1	1	1	1	1	1	1
MYLK	1	1	1	1	1	1	1	1
MUSK	1	1	1	1	1	1	1	1
RP6-213H19.1	1	1	1	1	1	1	1	1
ROS1	1	1	1	1	1	1	1	1
TNK2	1	1	1	1	1	1	1	1
TNNI3K	1	1	1	1	1	1	1	1
TNIK	1	1	1	1	1	1	1	1
TNK1	1	1	1	1	1	1	1	1
TRIB2	1	1	1	1	1	1	1	1
TRIB3	1	1	1	1	1	1	1	1
TP53RK	1	1	1	1	1	1	1	1
TRIB1	1	1	1	1	1	1	1	1
OBSCN	1	1	1	1	1	1	1	1
OXSR1	1	1	1	1	1	1	1	1
NUAK1	1	1	1	1	1	1	1	1
NUAK2	1	1	1	1	1	1	1	1
NTRK3	1	1	1	1	1	1	1	1
NTRK2	1	1	1	1	1	1	1	1
NTRK1	1	1	1	1	1	1	1	1
NRK	1	1	1	1	1	1	1	1
NRBP1	1	1	1	1	1	1	1	1
NPR2	1	1	1	1	1	1	1	1
NPR1	1	1	1	1	1	1	1	1
TLK2	1	1	1	1	1	1	1	1
TLK1	1	1	1	1	1	1	1	1
TIE1	1	1	1	1	1	1	1	1
TEC	1	1	1	1	1	1	1	1
TEK	1	1	1	1	1	1	1	1
TESK1	1	1	1	1	1	1	1	1
TESK2	1	1	1	1	1	1	1	1
TGFBR1	1	1	1	1	1	1	1	1
TGFBR2	1	1	1	1	1	1	1	1
NEK7	1	1	1	1	1	1	1	1
NEK8	1	1	1	1	1	1	1	1
NEK9	1	1	1	1	1	1	1	1
NLK	1	1	1	1	1	1	1	1
NEK4	1	1	1	1	1	1	1	1
NEK3	1	1	1	1	1	1	1	1
NEK6	1	1	1	1	1	1	1	1
NEK1	1	1	1	1	1	1	1	1
NEK2	1	1	1	1	1	1	1	1
NEK11	1	1	1	1	1	1	1	1
TAOK1	1	1	1	1	1	1	1	1
TAF1L	1	1	1	1	1	1	1	1
TAOK3	1	1	1	1	1	1	1	1
TAOK2	1	1	1	1	1	1	1	1
SYK	1	1	1	1	1	1	1	1
TAF1	1	1	1	1	1	1	1	1
STK4	1	1	1	1	1	1	1	1
STK40	1	1	1	1	1	1	1	1
STK38L	1	1	1	1	1	1	1	1
STK39	1	1	1	1	1	1	1	1
PDK3	1	1	1	1	1	1	1	1
PDK4	1	1	1	1	1	1	1	1
PDK2	1	1	1	1	1	1	1	1
PHKG1	1	1	1	1	1	1	1	1
PHKG2	1	1	1	1	1	1	1	1
PDPK1	1	1	1	1	1	1	1	1
PFTK1	1	1	1	1	1	1	1	1
PDK1	1	1	1	1	1	1	1	1
PDIK1L	1	1	1	1	1	1	1	1
PDGFRB	1	1	1	1	1	1	1	1
PDGFRA	1	1	1	1	1	1	1	1
STK38	1	1	1	1	1	1	1	1
STK36	1	1	1	1	1	1	1	1
STK35	1	1	1	1	1	1	1	1
STK3	1	1	1	1	1	1	1	1
STK25	1	1	1	1	1	1	1	1
STK17A	1	1	1	1	1	1	1	1
STK17B	1	1	1	1	1	1	1	1
STK19	1	1	1	1	1	1	1	1
STK24	1	1	1	1	1	1	1	1
STK16	1	1	1	1	1	1	1	1
PAK7	1	1	1	1	1	1	1	1
PASK	1	1	1	1	1	1	1	1
PBK	1	1	1	1	1	1	1	1
PCTK1	1	1	1	1	1	1	1	1
PCTK2	1	1	1	1	1	1	1	1
PCTK3	1	1	1	1	1	1	1	1
PAK2	1	1	1	1	1	1	1	1
PAK1	1	1	1	1	1	1	1	1
PAK4	1	1	1	1	1	1	1	1
PAK3	1	1	1	1	1	1	1	1
PAK6	1	1	1	1	1	1	1	1
STK11	1	1	1	1	1	1	1	1
STK10	1	1	1	1	1	1	1	1
SRPK1	1	1	1	1	1	1	1	1
SRMS	1	1	1	1	1	1	1	1
SRPK3	1	1	1	1	1	1	1	1
SRPK2	1	1	1	1	1	1	1	1
