# Supplementary material for: Differential Transcriptional Effects of EGFR Inhibitors
Source: PLoS One. 2014 Sep 3;9(9):e102466. doi: 10.1371/journal.pone.0102466 (PMC4153546; doi:10.1371/journal.pone.0102466)
Supplement: Table S5 — Clusters of ontology categories specifically regulated by individual kinase inhibitors. Note the much relaxed enrichment scores used as cut-offs because of relatively short lists of genes. (XLSX) [file pone.0102466.s005.xlsx]

## Sheet: formated
Gefitinib only, 163 suppressed genes				Gefitinib only, 276 induced genes
Enrichment Score: 3.04	Count	PValue		Enrichment Score: 3.59	Count	PValue
neuron projection development	10	0.00017962		cell cycle phase	17	5.02e-05
axon guidance	7	0.000191206		mitotic cell cycle	15	0.000188
Enrichment Score: 2.14				Enrichment Score: 3.44
negative regulation of gene expression	12	0.00196205		M phase of mitotic cell cycle	12	0.0001
negative regulation of transcription	11	0.0031892		mitosis	11	0.000386
Enrichment Score: 2.04				Enrichment Score: 1.54
transcription, DNA-dependent	8	0.0080428		chromosome localization	3	0.0141512
RNA biosynthetic process	8	0.00863425		chromosome segregation	5	0.0175171
Enrichment Score: 1.38				Enrichment Score: 1.31
negative regulation of transcription from RNA pol II	7	0.0181846		spindle microtubule	4	0.00412879
negative regulation of transcription, DNA-dependent	7	0.0609014		tubulin binding	4	0.122481
Enrichment Score: 1.19				Enrichment Score: 1.10
ubiquitin-protein ligase activity	5	0.0332329		nuclear hormone receptor binding	4	0.067427
small conjugating protein ligase activity	5	0.0483215		steroid hormone receptor binding	3	0.0778361
Enrichment Score: 1.07				Enrichment Score: 1.08
cytoplasmic membrane-bounded vesicle	8	0.0562065		biopolymer methylation	4	0.0528168
membrane-bounded vesicle	8	0.064555		methylation	4	0.0666783
Enrichment Score: 1.01				Enrichment Score: 1.06
cellular macromolecule catabolic process	11	0.0577066		Ras GTPase	6	0.0205101
proteolysis	12	0.202215		small GTPase mediated signal transduction	6	0.320098
Erlotinib only, 113 suppressed genes				Erlotinib only, 286 induced genes
Enrichment Score: 1.14				Enrichment Score: 1.79	Count	PValue
endonuclease activity	3	0.0757406		L-serine metabolic process	3	0.00314589
nuclease activity	3	0.161242		Glycine, serine and threonine metabolism	3	0.0408838
Enrichment Score: 0.92				Enrichment Score: 1.66
regulation of cytokine production	4	0.0627944		Aminoacyl-tRNA biosynthesis	4	0.00862108
positive regulation of cytokine production	3	0.0751961		tRNA aminoacylation	4	0.0135688
Enrichment Score: 0.78				Enrichment Score: 1.65
glycosaminoglycan binding	3	0.133005		molecular adaptor activity	5	0.00679973
polysaccharide binding	3	0.15487		SH3/SH2 adaptor activity	4	0.0176037
Enrichment Score: 0.72				Enrichment Score: 1.48
cell migration	4	0.16153		carboxylic acid transport	6	0.0220462
cell motility	4	0.200399		organic acid transport	6	0.0228008
Enrichment Score: 0.68				Enrichment Score: 1.47
regulation of protein kinase cascade	4	0.12989		intracellular organelle lumen	28	0.026326
positive regulation of signal transduction	3	0.438604		organelle lumen	28	0.0340134
				Enrichment Score: 1.28
				cellular amino acid biosynthetic process	4	0.0178995
				carboxylic acid biosynthetic process	5	0.0886598
				Enrichment Score: 1.27
				K Homology, type 1	3	0.0478003
				K Homology, type 1, subgroup	3	0.0531342
				Enrichment Score: 1.27
				purine ribonucleotide binding	31	0.0209305
				ATP binding	24	0.065971
				Enrichment Score: 1.24
				regulation of apoptosis	15	0.0545986
				regulation of programmed cell death	15	0.0583366
Not Gef. only, 1037 suppressed genes				Not Gef. only, 590 induced genes
Enrichment Score: 23.48				Enrichment Score: 3.63	Count	PValue
structural constituent of ribosome	49	1.0411e-25		establishment of protein localization	35	0.00013
ribosome	54	1.13e-23		protein transport	34	0.000241
Enrichment Score: 18.54				Enrichment Score: 3.57
translational elongation	35	2.24253e-20		vesicle	31	4.99e-05
cytosolic ribosome	30	2.5779e-18		membrane-bounded vesicle	26	0.000284
Enrichment Score: 15.73				Enrichment Score: 2.21
intracellular organelle lumen	163	4.90556e-17		macroautophagy	5	0.000212
organelle lumen	164	2.92943e-16		cellular response to starvation	5	0.00553834
Enrichment Score: 9.80				Enrichment Score: 2.08
RNA splicing	43	5.96769e-11		insoluble fraction	30	0.0042289
mRNA processing	46	7.57397e-11		membrane fraction	28	0.00891034
Enrichment Score: 8.06				Enrichment Score: 1.94
proteasomal protein catabolic process	24	3.53122e-10		response to retinoic acid	5	0.00619236
ubiquitin-dependent protein catabolic process	30	4.95025e-06		response to vitamin A	5	0.0144673
Enrichment Score: 7.54				Enrichment Score: 1.89
M phase of mitotic cell cycle	34	7.75161e-09		ATPase, P-type, ATPase-associated region	5	0.00827671
nuclear division	33	1.79241e-08		Calcium ion homeostasis	4	0.0461139
Enrichment Score: 6.90				Enrichment Score: 1.69
mitochondrial inner membrane	39	8.29927e-08		sphingolipid biosynthetic process	5	0.00493212
mitochondrial envelope	45	9.98753e-07		Lipid metabolism	6	0.234365
Enrichment Score: 6.72				Enrichment Score: 1.65
negative regulation of protein metabolic process	28	1.23282e-07		negative regulation of transcription	20	0.00813512
negative regulation of protein modification process	22	1.94976e-07		negative regulation of gene expression	21	0.0104005
Enrichment Score: 6.57				Enrichment Score: 1.61
RNA splicing, via transesterification reactions	25	2.65142e-07		intracellular protein transport	16	0.0227155
nuclear mRNA splicing, via spliceosome	25	2.65142e-07		cellular protein localization	17	0.0242149
Enrichment Score: 6.29				Enrichment Score: 1.61
ubiquitin-protein ligase during mitotic cell cycle	17	1.74328e-07		ATPase activity, coupled to transmembrane movement	8	0.000225
regulation of ubiquitin-protein ligase activity	17	6.8481e-07		ATP biosynthetic process	7	0.0152349
Enrichment Score: 5.07				Enrichment Score: 1.5384710231075074
hydrogen ion transmembrane transporter activity	17	2.589e-06		lysosomal transport	4	0.018083
inorganic cation transmembrane transporter activity	20	5.52207e-05		vacuolar transport	4	0.0347653
Enrichment Score: 4.04				Enrichment Score: 1.46
regulation of apoptosis	64	7.22501e-05		small GTPase regulator activity	14	0.0126901
regulation of programmed cell death	64	9.40756e-05		GTPase regulator activity	17	0.0292777
Enrichment Score: 3.86				Enrichment Score: 1.39
mitochondrial ATP synthase complex	9	1.34291e-06		mesodermal cell fate commitment	3	0.0129679
proton-transporting ATP synthase complex	9	3.3168e-06		mesodermal cell differentiation	3	0.0129679
Enrichment Score: 3.65				Enrichment Score: 1.38
protein complex assembly	43	0.00034106		Pyridoxal phosphate-dependent transferase	5	0.0130424
protein complex biogenesis	43	0.00034106		vitamin B6 binding	5	0.0377173
Enrichment Score: 3.38				Enrichment Score: 1.32
nuclear replisome	6	0.000361389		Peptidase C2, calpain	3	0.043317
nuclear replication fork	6	0.000520637		Peptidase, cysteine peptidase active site	4	0.0461371
Enrichment Score: 3.15				Enrichment Score: 1.23
positive regulation of protein metabolic process	26	0.000262945		ceramide biosynthetic process	3	0.0438462
positive regulation of protein modification process	20	0.00161182		sphingoid biosynthetic process	3	0.0493799
M. Blumenberg Supplement Table 5

## Sheet: Gef_Only_DN_Clustert
Gefitinib only, Down regulated				Gefitinib only, Up regulated
Enrichment Score: 3.04	Count	PValue		Enrichment Score: 3.5967288941676623	Count	PValue
neuron projection development	10	0.00017962		GO:0022403~cell cycle phase	17	5.02e-05
axon guidance	7	0.000191206		GO:0000278~mitotic cell cycle	15	0.000188
Enrichment Score: 2.14				Enrichment Score: 3.4458449864191545
negative regulation of gene expression	12	0.00196205		GO:0000087~M phase of mitotic cell cycle	12	0.0001
negative regulation of transcription	11	0.0031892		GO:0007067~mitosis	11	0.000386
Enrichment Score: 2.04				Enrichment Score: 1.543247284592933
transcription, DNA-dependent	8	0.0080428		GO:0050000~chromosome localization	3	0.0141512
RNA biosynthetic process	8	0.00863425		GO:0007059~chromosome segregation	5	0.0175171
Enrichment Score: 1.38				Enrichment Score: 1.3189470705732311
negative regulation of transcription from RNA pol II	7	0.0181846		GO:0005876~spindle microtubule	4	0.00412879
negative regulation of transcription, DNA-dependent	7	0.0609014		GO:0015631~tubulin binding	4	0.122481
Enrichment Score: 1.19				Enrichment Score: 1.1053213860698625
ubiquitin-protein ligase activity	5	0.0332329		GO:0035257~nuclear hormone receptor binding	4	0.067427
small conjugating protein ligase activity	5	0.0483215		GO:0035258~steroid hormone receptor binding	3	0.0778361
Enrichment Score: 1.07				Enrichment Score: 1.0841610252883387
cytoplasmic membrane-bounded vesicle	8	0.0562065		GO:0043414~biopolymer methylation	4	0.0528168
membrane-bounded vesicle	8	0.064555		GO:0032259~methylation	4	0.0666783
Enrichment Score: 1.01				Enrichment Score: 1.0622966105885658
cellular macromolecule catabolic process	11	0.0577066		IPR013753:Ras	6	0.0152032
proteolysis	12	0.202215		IPR001806:Ras GTPase	6	0.0205101
				GO:0007264~small GTPase mediated signal transduction	6	0.320098
Erlotinib only, Down regulated				Enrichment Score: 1.0314171738113311
Enrichment Score: 1.14				IPR000324:Vitamin D receptor	3	0.0200608
endonuclease activity	3	0.0757406		MF00003:Nuclear hormone receptor	3	0.101086
nuclease activity	3	0.161242		Enrichment Score: 1.0079610517002238
Enrichment Score: 0.92				GO:0000779~condensed chromosome, centromeric region	4	0.0382902
regulation of cytokine production	4	0.0627944		GO:0000777~condensed chromosome kinetochore	3	0.138833
positive regulation of cytokine production	3	0.0751961
Enrichment Score: 0.78				Erlotinib only, Up regulated
glycosaminoglycan binding	3	0.133005		Enrichment Score: 1.7945358846577935	Count	PValue
polysaccharide binding	3	0.15487		GO:0006563~L-serine metabolic process	3	0.00314589
Enrichment Score: 0.72				hsa00260:Glycine, serine and threonine metabolism	3	0.0408838
cell migration	4	0.16153		Enrichment Score: 1.6613273116738776
cell motility	4	0.200399		hsa00970:Aminoacyl-tRNA biosynthesis	4	0.00862108
Enrichment Score: 0.68				GO:0043039~tRNA aminoacylation	4	0.0135688
regulation of protein kinase cascade	4	0.12989		Enrichment Score: 1.6568866780006257
positive regulation of signal transduction	3	0.438604		GO:0060090~molecular adaptor activity	5	0.00679973
				GO:0005070~SH3/SH2 adaptor activity	4	0.0176037
Not Gef. only, Down regulated				Enrichment Score: 1.4871429056079375
Enrichment Score: 23.48				GO:0046942~carboxylic acid transport	6	0.0220462
structural constituent of ribosome	49	1.0411e-25		GO:0015849~organic acid transport	6	0.0228008
ribosome	54	1.13e-23		Enrichment Score: 1.4745815124981432
Enrichment Score: 18.54				GO:0070013~intracellular organelle lumen	28	0.026326
translational elongation	35	2.24253e-20		GO:0043233~organelle lumen	28	0.0340134
cytosolic ribosome	30	2.5779e-18		Enrichment Score: 1.2839020460810153
Enrichment Score: 15.73				GO:0008652~cellular amino acid biosynthetic process	4	0.0178995
intracellular organelle lumen	163	4.90556e-17		GO:0046394~carboxylic acid biosynthetic process	5	0.0886598
organelle lumen	164	2.92943e-16		Enrichment Score: 1.275597274566348
Enrichment Score: 9.80				IPR004088:K Homology, type 1	3	0.0478003
RNA splicing	43	5.96769e-11		IPR018111:K Homology, type 1, subgroup	3	0.0531342
mRNA processing	46	7.57397e-11		Enrichment Score: 1.270207192589106
Enrichment Score: 8.06				GO:0032555~purine ribonucleotide binding	31	0.0209305
proteasomal protein catabolic process	24	3.53122e-10		GO:0005524~ATP binding	24	0.065971
ubiquitin-dependent protein catabolic process	30	4.95025e-06		Enrichment Score: 1.2401006996396897
Enrichment Score: 7.54				GO:0042981~regulation of apoptosis	15	0.0545986
M phase of mitotic cell cycle	34	7.75161e-09		GO:0043067~regulation of programmed cell death	15	0.0583366
nuclear division	33	1.79241e-08		Enrichment Score: 1.2360893614418187
Enrichment Score: 6.90				GO:0070279~vitamin B6 binding	4	0.0227603
mitochondrial inner membrane	39	8.29927e-08		GO:0030170~pyridoxal phosphate binding	4	0.0227603
mitochondrial envelope	45	9.98753e-07		Enrichment Score: 1.1093406024755308
Enrichment Score: 6.72				hsa00250:Alanine, aspartate and glutamate metabolism	3	0.0408838
negative regulation of protein metabolic process	28	1.23282e-07		GO:0009064~glutamine family amino acid metabolic process	3	0.109485
negative regulation of protein modification process	22	1.94976e-07		Enrichment Score: 1.044525253301139
Enrichment Score: 6.57				GO:0045941~positive regulation of transcription	10	0.160863
RNA splicing, via transesterification reactions	25	2.65142e-07		GO:0010628~positive regulation of gene expression	10	0.181413
nuclear mRNA splicing, via spliceosome	25	2.65142e-07		Enrichment Score: 1.0211649010179655
Enrichment Score: 6.29				GO:0043066~negative regulation of apoptosis	8	0.0914353
ubiquitin-protein ligase during mitotic cell cycle	17	1.74328e-07		GO:0043069~negative regulation of programmed cell death	8	0.0966743
regulation of ubiquitin-protein ligase activity	17	6.8481e-07
Enrichment Score: 5.07				Not Gef. only, Up regulated
hydrogen ion transmembrane transporter activity	17	2.589e-06		Enrichment Score: 3.6368191840076523	Count	PValue
inorganic cation transmembrane transporter activity	20	5.52207e-05		GO:0045184~establishment of protein localization	35	0.00013
Enrichment Score: 4.04				GO:0015031~protein transport	34	0.000241
regulation of apoptosis	64	7.22501e-05		Enrichment Score: 3.579792852625125
regulation of programmed cell death	64	9.40756e-05		GO:0031982~vesicle	31	4.99e-05
Enrichment Score: 3.86				GO:0031988~membrane-bounded vesicle	26	0.000284
mitochondrial ATP synthase complex	9	1.34291e-06		Enrichment Score: 2.212971760231948
proton-transporting ATP synthase complex	9	3.3168e-06		GO:0016236~macroautophagy	5	0.000212
Enrichment Score: 3.65				GO:0009267~cellular response to starvation	5	0.00553834
protein complex assembly	43	0.00034106		Enrichment Score: 2.0871998136080445
protein complex biogenesis	43	0.00034106		GO:0005626~insoluble fraction	30	0.0042289
Enrichment Score: 3.38				GO:0005624~membrane fraction	28	0.00891034
nuclear replisome	6	0.000361389		Enrichment Score: 1.9439268772561693
nuclear replication fork	6	0.000520637		GO:0032526~response to retinoic acid	5	0.00619236
Enrichment Score: 3.15				GO:0033189~response to vitamin A	5	0.0144673
positive regulation of protein metabolic process	26	0.000262945		Enrichment Score: 1.8956488887737168
positive regulation of protein modification process	20	0.00161182		IPR008250:ATPase, P-type, ATPase-associated region	5	0.00827671
				BP00291:Calcium ion homeostasis	4	0.0461139
				Enrichment Score: 1.6994975294635262
				GO:0030148~sphingolipid biosynthetic process	5	0.00493212
				BP00290:Lipid metabolism	6	0.234365
				Enrichment Score: 1.6593942179484604
				GO:0016481~negative regulation of transcription	20	0.00813512
				GO:0010629~negative regulation of gene expression	21	0.0104005
				Enrichment Score: 1.617549623008125
				GO:0006886~intracellular protein transport	16	0.0227155
				GO:0034613~cellular protein localization	17	0.0242149
				Enrichment Score: 1.6158472905116192
				GO:0015662~ATPase activity, coupled to transmembrane movement of ions, phosphorylative mechanism	8	0.000225
				GO:0006754~ATP biosynthetic process	7	0.0152349
				Enrichment Score: 1.5384710231075074
				GO:0007041~lysosomal transport	4	0.018083
				GO:0007034~vacuolar transport	4	0.0347653
				Enrichment Score: 1.4603599705946555
				GO:0005083~small GTPase regulator activity	14	0.0126901
				GO:0030695~GTPase regulator activity	17	0.0292777
				Enrichment Score: 1.3989251135253584
				GO:0001710~mesodermal cell fate commitment	3	0.0129679
				GO:0048333~mesodermal cell differentiation	3	0.0129679
				Enrichment Score: 1.387288210800475
				IPR015421:Pyridoxal phosphate-dependent transferase, major region, subdomain 1	5	0.0130424
				GO:0070279~vitamin B6 binding	5	0.0377173
				Enrichment Score: 1.3245990164579449
				IPR001300:Peptidase C2, calpain	3	0.043317
				IPR000169:Peptidase, cysteine peptidase active site	4	0.0461371
				Enrichment Score: 1.2308046819997085
				GO:0046513~ceramide biosynthetic process	3	0.0438462
				GO:0046520~sphingoid biosynthetic process	3	0.0493799

## Sheet: Sheet2
Gefitinib only, Up regulated
Enrichment Score: 3.5967288941676623	Count	PValue
GO:0022403~cell cycle phase	17	5.02e-05
GO:0000278~mitotic cell cycle	15	0.000188
Enrichment Score: 3.4458449864191545
GO:0000087~M phase of mitotic cell cycle	12	0.0001
GO:0007067~mitosis	11	0.000386
Enrichment Score: 1.543247284592933
GO:0050000~chromosome localization	3	0.0141512
GO:0007059~chromosome segregation	5	0.0175171
Enrichment Score: 1.3189470705732311
GO:0005876~spindle microtubule	4	0.00412879
GO:0015631~tubulin binding	4	0.122481
Enrichment Score: 1.1053213860698625
GO:0035257~nuclear hormone receptor binding	4	0.067427
GO:0035258~steroid hormone receptor binding	3	0.0778361
Enrichment Score: 1.0841610252883387
GO:0043414~biopolymer methylation	4	0.0528168
GO:0032259~methylation	4	0.0666783
Enrichment Score: 1.0622966105885658
IPR001806:Ras GTPase	6	0.0205101
GO:0007264~small GTPase mediated signal transduction	6	0.320098
Erlotinib only, Up regulated
Enrichment Score: 1.7945358846577935	Count	PValue
GO:0006563~L-serine metabolic process	3	0.00314589
hsa00260:Glycine, serine and threonine metabolism	3	0.0408838
Enrichment Score: 1.6613273116738776
hsa00970:Aminoacyl-tRNA biosynthesis	4	0.00862108
GO:0043039~tRNA aminoacylation	4	0.0135688
Enrichment Score: 1.6568866780006257
GO:0060090~molecular adaptor activity	5	0.00679973
GO:0005070~SH3/SH2 adaptor activity	4	0.0176037
Enrichment Score: 1.4871429056079375
GO:0046942~carboxylic acid transport	6	0.0220462
GO:0015849~organic acid transport	6	0.0228008
Enrichment Score: 1.4745815124981432
GO:0070013~intracellular organelle lumen	28	0.026326
GO:0043233~organelle lumen	28	0.0340134
Enrichment Score: 1.2839020460810153
GO:0008652~cellular amino acid biosynthetic process	4	0.0178995
GO:0046394~carboxylic acid biosynthetic process	5	0.0886598
Enrichment Score: 1.275597274566348
IPR004088:K Homology, type 1	3	0.0478003
IPR018111:K Homology, type 1, subgroup	3	0.0531342
Enrichment Score: 1.270207192589106
GO:0032555~purine ribonucleotide binding	31	0.0209305
GO:0005524~ATP binding	24	0.065971
Enrichment Score: 1.2401006996396897
GO:0042981~regulation of apoptosis	15	0.0545986
GO:0043067~regulation of programmed cell death	15	0.0583366
Not Gef. only, Up regulated
Enrichment Score: 3.6368191840076523	Count	PValue
GO:0045184~establishment of protein localization	35	0.00013
GO:0015031~protein transport	34	0.000241
Enrichment Score: 3.579792852625125
GO:0031982~vesicle	31	4.99e-05
GO:0031988~membrane-bounded vesicle	26	0.000284
Enrichment Score: 2.212971760231948
GO:0016236~macroautophagy	5	0.000212
GO:0009267~cellular response to starvation	5	0.00553834
Enrichment Score: 2.0871998136080445
GO:0005626~insoluble fraction	30	0.0042289
GO:0005624~membrane fraction	28	0.00891034
Enrichment Score: 1.9439268772561693
GO:0032526~response to retinoic acid	5	0.00619236
GO:0033189~response to vitamin A	5	0.0144673
Enrichment Score: 1.8956488887737168
IPR008250:ATPase, P-type, ATPase-associated region	5	0.00827671
BP00291:Calcium ion homeostasis	4	0.0461139
Enrichment Score: 1.6994975294635262
GO:0030148~sphingolipid biosynthetic process	5	0.00493212
BP00290:Lipid metabolism	6	0.234365
Enrichment Score: 1.6593942179484604
GO:0016481~negative regulation of transcription	20	0.00813512
GO:0010629~negative regulation of gene expression	21	0.0104005
Enrichment Score: 1.617549623008125
GO:0006886~intracellular protein transport	16	0.0227155
GO:0034613~cellular protein localization	17	0.0242149
Enrichment Score: 1.6158472905116192
GO:0015662~ATPase activity, coupled to transmembrane movement of ions, phosphorylative mechanism	8	0.000225
GO:0006754~ATP biosynthetic process	7	0.0152349
Enrichment Score: 1.5384710231075074
GO:0007041~lysosomal transport	4	0.018083
GO:0007034~vacuolar transport	4	0.0347653
Enrichment Score: 1.4603599705946555
GO:0005083~small GTPase regulator activity	14	0.0126901
GO:0030695~GTPase regulator activity	17	0.0292777
Enrichment Score: 1.3989251135253584
GO:0001710~mesodermal cell fate commitment	3	0.0129679
GO:0048333~mesodermal cell differentiation	3	0.0129679
Enrichment Score: 1.387288210800475
IPR015421:Pyridoxal phosphate-dependent transferase, major region, subdomain 1	5	0.0130424
GO:0070279~vitamin B6 binding	5	0.0377173
Enrichment Score: 1.3245990164579449
IPR001300:Peptidase C2, calpain	3	0.043317
IPR000169:Peptidase, cysteine peptidase active site	4	0.0461371
Enrichment Score: 1.2308046819997085
GO:0046513~ceramide biosynthetic process	3	0.0438462
GO:0046520~sphingoid biosynthetic process	3	0.0493799
