# Supplementary material for: Differential Transcriptional Effects of EGFR Inhibitors
Source: PLoS One. 2014 Sep 3;9(9):e102466. doi: 10.1371/journal.pone.0102466 (PMC4153546; doi:10.1371/journal.pone.0102466)
Supplement: Table S6 — Top 30 transcription factors associated with the regulated genes. Grey marks the top 10 factors in analysis of all 346 samples; the same 10 are marked with grey in the individual analyses as well. a) Suppressed genes. b) Induced genes. We find that 8 out of 10 top transcription factors regulate both the suppressed and the induced genes, these are marked with asterisks. The transcription factors associated with the miR-7 regulated genes and with genes suppressed by the antibodies did not reach statistical significance. (XLSX) [file pone.0102466.s006.xlsx]

## Sheet: Agents
Suppressed																		#
All			Kinase Inhibitors			Gefitinib			Not Gef.			Erlotinib
Term	Count	PValue	Term	Count	PValue	Term	Count	PValue	Term	Count	PValue	Term	Count	PValue
TATA**	1334	5.13899e-19	TATA	1289	2.2502e-21	TATA	785	2.62504e-18	OCT-1	1611	2.93254e-12	PAX5	292	2.46965e-08				1
MEF2**	1775	2.2443e-17	MEF2	1703	7.01402e-19	POU3F2	843	1.47849e-16	POU3F2	1105	4.98274e-12	TAXCREB	273	1.53543e-06				2
POU3F2**	1433	4.73349e-16	POU3F2	1375	1.65552e-17	MEF2	1024	7.05941e-16	EVI1	1490	6.42172e-12	NMYC	171	3.71031e-06				3
EVI1**	1929	1.3318e-15	EVI1	1848	1.94512e-17	FOXJ2	916	2.98116e-15	NKX3A	872	5.57566e-10	HMX1	233	6.65571e-06				4
FOXJ2**	1566	3.60437e-14	NKX22	1057	1.1235e-15	SRY	612	2.03854e-13	E2F	1051	1.62727e-09	MZF1	243	1.61844e-05				5
NKX3A**	1136	6.89602e-14	FOXJ2	1503	2.38355e-15	NKX61	628	5.77694e-13	TATA	989	2.02578e-08	USF	287	1.99764e-05				6
HFH1**	1096	1.14485e-12	NKX3A	1095	3.08512e-15	EVI1	1098	6.04611e-13	FOXJ2	1185	9.1034e-08	AP4	311	2.41738e-05				7
NKX22**	1084	1.26345e-12	HFH1	1058	3.71812e-14	CREBP1	675	9.51012e-13	PAX4	1391	3.73419e-07	MYCMAX	303	2.67073e-05				8
OCT-1	2062	7.38789e-12	OCT-1	1979	3.73367e-14	NKX25	877	1.14842e-12	NRF2	561	4.16591e-07	CP2	200	4.918e-05				9
E2F	1353	2.52553e-11	SRY	984	6.36281e-13	FOXD3	504	8.95678e-12	YY1	1255	4.31058e-07	ARNT	234	8.69954e-05				10
GATA1	1882	8.08643e-11	NKX61	1005	1.64628e-11	FOXO4	755	1.30606e-11	NFY	884	8.00615e-07	MYOD	271	9.15635e-05				11
SRY	1010	1.9439e-10	E2F	1289	6.06335e-11	RSRFC4	665	1.46001e-11	PBX1	1033	9.08266e-07	CETS1P54	134	0.0001309				12
NKX61	1039	5.99767e-10	NKX25	1428	6.66073e-11	NKX3A	657	1.67823e-11	NKX22	812	9.28527e-07	ZID	233	0.000132478				13
NRF2	733	6.62631e-10	CEBPB	1252	7.39948e-11	RORA2	668	1.95771e-11	MEF2	1323	1.85021e-06	GATA3	126	0.000167155				14
NKX25	1487	8.31918e-10	GATA1	1793	1.47475e-10	IRF2	587	2.25972e-11	HFH1	814	4.69228e-06	EGR3	95	0.000259339				15
PBX1	1348	8.32504e-10	PBX1	1292	2.00573e-10	HFH1	637	4.66865e-11	CDP	1072	5.93593e-06	AP1	285	0.000324587				16
CEBPB	1298	2.48807e-09	MRF2	1152	2.13984e-10	CEBPB	763	9.99962e-11	MRF2	910	8.05481e-06	P53	310	0.000325774				17
NMYC	768	2.53284e-09	CDC5	1023	3.20878e-10	FREAC7	678	1.06863e-10	NKX25	1126	2.31572e-05	BACH1	242	0.000362853				18
ELK1	1176	3.94078e-09	FREAC7	1098	1.05578e-09	ISRE	620	1.88838e-10	HNF1	987	2.94708e-05	E47	289	0.000363785				19
CDC5	1061	4.39766e-09	CDP	1344	1.07391e-09	E4BP4	612	2.24075e-10	SP1	458	4.1345e-05	PAX2	278	0.000385533				20
FREAC7	1142	7.66334e-09	BRN2	1132	1.42038e-09	HLF	575	2.24607e-10	ELK1	887	4.69228e-05	STAT3	229	0.000387537				21
MRF2	1192	8.9728e-09	CREBP1	1070	1.86306e-09	SOX5	668	5.14671e-10	NKX61	775	5.56005e-05	AHRARNT	252	0.000404419				22
CREBP1	1113	1.20204e-08	NRF2	697	2.32399e-09	SRF	946	6.57191e-10	BRN2	888	8.51392e-05	PPARG	378	0.000410928				23
CDP	1396	2.25218e-08	HNF1	1243	4.66079e-09	GATA1	1073	6.87729e-10	SRY	746	0.000118547	BACH2	211	0.000443057				24
EN1	1250	2.55733e-08	FOXO4	1213	6.0043e-09	TBP	507	1.20159e-09	GATA1	1420	0.0001348	ER	244	0.000539169				25
PAX4	1793	2.90326e-08	RSRFC4	1060	6.65584e-09	STAT	504	2.53022e-09	PAX6	955	0.000151125	MYOGNF1	227	0.000764724				26
ISRE	1036	3.09275e-08	ELK1	1121	6.84958e-09	CDC5	621	3.80595e-09	E4BP4	769	0.000158839	SP1	127	0.00108332				27
RSRFC4	1103	3.62107e-08	E4BP4	982	8.24438e-09	FOXO1	578	5.30496e-09	EN1	943	0.000173941	RFX1	287	0.00140264				28
FOXO4	1258	1.22451e-07	EN1	1196	1.25119e-08	CHOP	662	6.02385e-09	CDC5	787	0.000405105	ATF6	218	0.00170753				29
HNF1	1287	1.75805e-07	SOX5	1079	1.27976e-08	HNF1	754	7.71505e-09	SRF	1232	0.000426749	P300	182	0.00174448				30
Induced
All			Kinase Inhibitors			Gefitinib			Not Gef.			Erlotinib			Antibodies
SRY**	991	6e-32	SRY	962	7e-30	CDP	990	3e-32	NFY	621	5e-14	NFY	377	2e-09	LYF1	172	1e-08	1
E4BP4	997	5e-27	E4BP4	968	3e-25	POU3F2	968	7e-30	TAXCREB	658	6e-10	EVI1	584	1e-08	TBP	159	2e-08	2
MEF2**	1580	1e-26	CDP	1278	9e-25	SRY	733	2e-29	BACH2	538	8e-10	MEF2	537	2e-08	FOXD3	153	4e-08	3
CDP**	1313	4e-26	MEF2	1535	2e-24	MEF2	1163	5e-29	SREBP1	723	2e-09	GATA	342	8e-08	HLF	173	1e-07	4
POU3F2**	1280	2e-23	HLF	903	2e-23	E4BP4	746	1e-27	ARNT	580	4e-09	TATA	399	3e-07	RSRFC4	195	1e-07	5
HNF3B**	932	3e-23	TATA	1153	1e-22	PBX1	936	1e-27	NF1	469	4e-09	SRY	318	7e-07	AP1	236	4e-07	6
TATA**	1181	4e-23	FOXO4	1155	6e-22	HFH1	765	9e-27	CEBPB	664	6e-09	HFH1	338	8e-07	BACH2	180	5e-07	7
FOXO4**	1185	9e-23	IRF2	902	2e-21	NKX22	756	3e-26	BACH1	608	8e-09	FOXO4	398	1e-06	NKX22	184	6e-07	8
HLF	917	2e-22	HFH1	980	2e-21	HNF3B	704	1e-25	PPARG	949	9e-09	HLF	306	2e-06	RORA1	184	8e-07	9
HFH1**	1006	3e-22	NKX22	969	4e-21	POU6F1	724	5e-25	AP1	713	2e-08	FAC1	354	2e-06	SRF	268	9e-07	10
NKX22	995	4e-22	POU3F2	1239	9e-21	FREAC7	804	1e-24	LMO2COM	699	2e-08	ISRE	329	2e-06	POU3F2	231	1e-06	11
IRF2	922	2e-21	EVI1	1650	1e-20	NKX3A	775	1e-24	SRY	514	2e-08	IRF2	306	5e-06	S8	186	1e-06	12
FOXO1	931	2e-21	HNF3B	899	1e-20	HLF	692	2e-24	ER	610	6e-08	NKX3A	342	5e-06	AML1	289	1e-06	13
EVI1	1690	4e-21	FOXO1	906	2e-20	NKX25	1001	4e-23	ELK1	598	6e-08	FOXO3	217	6e-06	BACH1	200	3e-06	14
FREAC7	1065	7e-21	HFH3	893	3e-20	NKX61	723	4e-22	MYCMAX	737	7e-08	E4BP4	321	8e-06	HMX1	185	3e-06	15
FOXJ2	1391	7e-21	FREAC7	1039	3e-20	EVI1	1230	7e-22	USF	693	1e-07	HNF3B	304	1e-05	FREAC7	194	3e-06	16
SOX5	1056	8e-21	FOXJ2	1357	3e-20	HFH3	684	1e-21	COUP	506	1e-07	POU3F2	421	2e-05	SRY	172	3e-06	17
NKX25	1350	2e-20	NKX25	1319	4e-20	FOXJ2	1021	2e-21	TATA	639	2e-07	FOXJ2	463	3e-05	MEIS1BHOXA9	200	3e-06	18
HFH3	912	3e-20	SOX5	1029	6e-20	TATA	862	5e-21	RREB1	471	2e-07	PAX4	541	4e-05	GR	205	5e-06	19
FREAC4	1012	9e-20	NKX3A	995	2e-19	TBP	604	2e-20	IRF2	496	2e-07	SP1	192	5e-05	PPARA	213	5e-06	20
NKX61	959	2e-19	FREAC4	984	1e-18	FREAC4	751	3e-20	PPARA	644	2e-07	CDC5	322	0.0001	CEBPB	215	7e-06	21
PBX1	1223	8e-19	PBX1	1192	4e-18	SOX5	778	3e-20	GATA	537	3e-07	FREAC2	239	0.0002	HNF3B	167	7e-06	22
CEBPB	1183	1e-18	NKX61	929	1e-17	CDC5	732	5e-20	PAX4	896	3e-07	CDP	420	0.0002	TATA	210	8e-06	23
IRF7	988	2e-18	OCT	982	1e-17	FOXO1	684	1e-19	CP2	478	3e-07	CEBPA	213	0.0003	CDP	230	9e-06	24
GATA	978	3e-18	IRF7	960	3e-17	OCT	747	8e-19	COMP1	591	4e-07	HFH3	292	0.0003	SOX5	190	1e-05	25
NKX3A	1010	3e-18	GATA	951	1e-16	LHX3	617	2e-18	ZID	566	4e-07	FOXO1	296	0.0003	MRF2	198	2e-05	26
POU6F1	936	4e-18	CEBPB	1148	2e-16	FREAC2	547	3e-17	HNF4	571	6e-07	CREBP1	333	0.0005	GFI1	177	2e-05	27
OCT	1006	6e-18	POU6F1	909	2e-16	FOXD3	570	2e-16	ATF6	546	7e-07	FREAC3	303	0.0006	E4BP4	173	2e-05	28
ISRE	959	2e-17	NFY	1023	2e-16	HNF1	864	2e-16	STAT1	479	8e-07	BACH2	306	0.0006	HFH3	164	2e-05	29
HNF1	1175	6e-16	ISRE	934	3e-16	RSRFC4	747	2e-16	LYF1	471	1e-06	GFI1	314	0.0006	CHX10	168	2e-05	30
M. Blumenberg Supplement Table 6
